# Supplementary material for: Live-cell imaging reveals the relative contributions of antigen-presenting cell subsets to thymic central tolerance
Source: Nat Commun. 2019 May 17;10:2220. doi: 10.1038/s41467-019-09727-4 (PMC6525199; doi:10.1038/s41467-019-09727-4)
Supplement: Supplementary file 14 — Source Data [file 41467_2019_9727_MOESM14_ESM.xlsx]

## Sheet: Fig1f
OT-I CD8SP			OT-II CD4SP
WT	RIP-mOVA	RIP-OVAhi	WT	RIP-mOVA	RIP-OVAhi
mean velocity (um/min)	mean velocity (um/min)	mean velocity (um/min)	mean velocity (um/min)	mean velocity (um/min)	mean velocity (um/min)
8.951	3.7686	4.1471	9.4917	6.2217	4.04659
10.3568	3.3393	4.442	7.7201	6.7641	7.80144
1.4995	3.6519	3.7538	9.56376	4.06027	14.7098
14.0125	4.2747	5.093	5.43503	5.0871	10.2818
16.3727	4.74	4.0389	11.8989	4.03618	5.02493
9.028	3.1921	4.377	10.8587	12.1052	16.3985
6.8308	4.639	4.24	11.516	16.0533	4.96383
17.141	7.3346	3.4851	8.3148	15.5494	10.2368
3.6625	2.5695	3.5458	4.37381	12.2656	7.79952
13.2122	2.0686	2.0479	11.0155	19.3484	9.98742
14.3697	7.1149	5.902	15.8749	17.7182	9.48534
16.8192	4.0382	4.8419	8.3013	5.8373	4.60606
14.035	4.6248	3.8523	6.68184	7.9644	10.7048
9.9274	8.7569	2.1725	4.10906	7.09146	11.7346
5.3086	7.8245	2.8358	10.8752	6.84636	5.70011
10.9256	4.2269	4.3928	14.5361	9.83796	7.40046
15.6571	3.2056	4.2113	7.52874	7.88076	18.1414
4.01934	4.0787	5.5178	11.2293	9.0295	8.49174
3.3418	2.2044	3.2632	13.1901	7.9808	12.6136
5.6716	2.6152	2.7894	12.4022	8.06424	16.5328
10.7716	6.7325	5.3542	7.46214	3.41113	10.1238
5.1654	3.9512	5.75	5.73229	7.7524	11.2863
5.7676	2.7329	7.6304	15.0187	3.96835	6.52746
11.1733	3.9804	7.6245	12.3661	6.04692	7.28958
5.0992	2.3753	6.3772	11.2654	4.05009	9.0295
12.7819	5.7038	8.0773	9.90696	3.97074	6.8659
12.4699	3.7286	10.1909	7.14024	6.03132	12.6994
6.9577	5.4693	6.5103	12.007	6.78288	6.5091
6.1972	4.1906	9.409	14.756	4.9123	9.88728
10.8798	14.9071	11.1749	6.93726	11.4876	7.61538
10.4482	15.4546	11.3528	6.24612	5.812	13.1776
10.3408	8.4789	5.5387	11.1383	5.928	12.4283
9.4968	5.00724	10.8299	7.10808	2.9286	12.7103
12.8584	12.6806	7.4605	3.27479	4.7562	9.66408
6.3518	8.1237	4.7661	6.5004	11.9444	8.47416
21.4226	19.0732	4.6985	7.62834	5.5518	13.9277
1.5926	6.2532	2.2937	8.28084	13.1825	6.60966
11.5504	3.4082	3.426	4.8819	12.3129	13.1772
6.005	2.8524	8.4795	13.0833	3.6407	12.0581
10.12	4.8304	6.0903	11.1695	13.1544	16.4904
11.6327	9.315	4.4717	4.0652	5.86736	17.7925
14.6997	4.0115	3.1684	8.3614	11.3173	11.4935
11.8476	9.9941	4.0719	5.2684	5.38431	14.944
18.2545	10.4031	2.7283	6.6609	4.47899	15.2976
11.5169	2.4658	5.3652	6.2792	10.3744	14.9743
10.6074	7.8716	2.4862	6.4449	5.12978	10.8163
10.9408	4.0962	10.604	2.1009	4.32629	6.45558
7.3003	6.3043	5.2554	4.89163	14.4041	6.82212
7.781	9.7877	5.9395	9.47334	6.54174	4.15298
12.2927	12.1264	3.7093	4.74202	14.8522	13.3645
17.8587	3.4431	5.49	5.82571	5.63876	9.58116
11.1295	13.7441	4.5384	4.10087	6.28896	16.051
11.7823	10.8237	3.8909	5.0349	9.87804	22.7859
7.17732	11.8569	3.5415	4.2948	5.97895	11.7895
4.03706	7.9874	4.6598	4.75215	4.40209	6.2239
11.1703	4.8624	4.3318	4.0211	6.89196	10.8777
4.05512	6.608	2.1674	2.3903	12.526	10.0103
4.90411	11.9564	7.0215	5.70836	16.302	14.782
4.68094	4.7256	5.4235	2.94977	10.4026	11.8867
15.3194	10.1693	10.1904	7.47366	5.38739	6.06012
11.1894	4.0175	2.7266	9.30252	13.6296	9.94122
11.371	12.982	2.2124	11.6689	12.8382	9.96936
14.8988	8.6604	6.2804	8.0523	5.4919	8.63412
11.9761	5.3521	6.1364	7.24284	17.5006	10.5238
5.4472	7.537	9.2594	8.90124	13.2863	8.0601
3.17408	6.4294	5.3075	5.52978	12.3868	9.9927
3.66658	10.1476	5.3212	2.60716	10.9099	15.497
16.5751	22.1356	9.9148	2.59844	9.78426	17.0267
7.2576	4.4226	8.4563	3.19838	4.44668	14.5448
11.4257	4.2005	12.5492	4.63781	15.4628	13.2249
10.4474	3.7491	7.2604	6.11466	10.7392	15.3414
2.5841	6.5999	6.221	1.60052	7.14474	17.4904
3.1236	8.8526	6.5872	2.34094	12.718	13.4495
2.6527	7.8761	3.9261	7.20312	5.41171	6.24504
14.9057	8.8718	8.9327	6.6204	5.37575	9.8714
4.241	9.6991	6.144	6.68274	16.9758	10.0108
1.7937	16.8847	7.9157	7.3812	4.20163	5.3501
2.3549	13.1893	5.9892	7.61298	14.4698	5.6232
2.3471	10.172	6.8189	9.36048	12.7423	3.71184
11.735	5.4768	3.7657	6.79998	18.3773	6.9186
6.4355	10.6325	3.1069	20.3803	6.29982	6.7485
6.9907	9.26029	7.1373	15.2846	10.213	8.86002
1.2396	7.9235	3.4586	13.3923	3.52205	13.622
14.721	4.854	4.6398	3.07062	3.13723	13.3355
1.3292	10.8118	8.7085	17.525	8.19108	13.337
13.5153	7.6021	2.7422	9.12882	4.66517	10.0051
5.4623	13.7488	6.4118	14.7848	10.7125	13.0073
10.6142	8.5916	7.5299	11.9417	6.85074	15.131
16.9681	6.331	4.7302	7.3785	4.00572	7.8267
14.216	5.859	8.5643	10.9077	12.4819	6.34578
2.671	8.6433	6.3943	15.4047	3.53172	7.44174
12.2149	7.9337	17.1194	10.8965	6.54414	8.10036
10.0781	15.337	14.0827	9.78726	15.7645	3.20171
18.2374	2.3985	9.7669	3.51657	3.40043	5.9842
11.1418	2.4835	9.795	15.0025	9.99528	6.98868
16.6374	10.0232	8.6023	10.4276	6.49542	6.86922
12.6194	13.39	14.3295	9.783	13.6978	8.6302
8.8813	6.8028	1.1234	13.4558	11.7162	7.7097
13.373	11.2498	6.8596	12.0111	8.12664	4.7324
5.8821	7.8139	6.7858	14.4697	9.57156	8.24778
7.6649	3.96	6.7814	10.7899	9.27222	7.26612
3.7777	11.8718	5.2874	9.9159	10.8581	7.63554
9.8825	21.5107	9.9542	16.0396	12.0328	13.2254
14.9726	10.7157	16.0556	12.0752	11.3841	5.8108
2.6319	18.4498	2.5921	14.2707	13.4228	10.4867
17.3197	3.0974	5.2156	6.0355	9.75216	19.0433
19.4344	5.838	5.2813	11.3877	5.20072	6.9861
12.6149	6.214	3.1161	3.37657	7.42188	14.2807
7.7422	8.1577	7.0333	11.0753	3.86854	7.2869
6.7096	10.4738	11.6704	14.883	13.4532	8.09178
14.4611	10.6399	8.3316	15.0448	15.7076	8.59836
12.196	10.049	7.5398	14.631	6.9429	13.5836
8.2439	2.2299	3.342	11.5087	12.1379	10.9432
17.9687	8.5033	5.8923	12.5157	4.14526	11.1251
17.9687	5.5699	4.7266	15.5988	4.78478	12.7786
7.5007	9.22	1.8617	13.871	3.70991	8.8777
3.90518	13.4082	9.1705	10.7303	11.3641	7.146
8.71836	3.3653	9.0547	4.1825	2.8684	5.40895
4.17521	3.4284	7.8827	6.21354	4.86124	11.7694
7.9896	6.8725	5.9703	12.5725	4.5752	6.25038
2.68253	5.2524	9.6352	6.68076	6.8601	10.9173
8.15142	2.927	13.6571	16.3683	7.39278	5.57461
9.29376	5.3084	3.3749	6.3225	18.1561	9.25068
12.5105	4.2047	4.2538	2.20294	11.4379	11.3288
8.58882	4.381	12.4276	10.4785	5.24911	7.9281
6.52296	2.9201	3.2539	5.758	10.4272	6.8253
14.2153	7.0852	7.4891	11.5327	7.72776	5.88049
1.78914	2.4121	5.3761	10.8538	11.5136	10.7495
10.5958	2.6973	5.7214	12.3538	14.8586	13.6267
6.88374	9.6918	7.6553	10.805	13.0784	6.71058
5.2096	4.1202	23.2028	9.5475	11.2576	5.54149
11.858	5.1958	7.766	7.75188	10.1501	10.2265
1.7289	8.9038	4.0848	11.9756	6.9321	9.94368
9.2557	6.3502	7.7262	16.2646	13.4562	13.5095
13.992	4.7097	4.0142	13.0745	5.01263	11.801
8.7353	12.1687	2.5536	16.3433	5.89756	5.22109
16.3133	9.22548	1.7551	11.2653	10.5611	8.9724
5.1038	12.791	6.0768	14.2468	3.8011	5.77126
9.6501	3.2991	7.5768	16.9454	6.4683	6.4767
16.009	10.9247	8.4899	14.6008	7.93374	8.3275
10.2862	10.6238	4.3919	17.4092	3.27994	8.0045
8.7215	8.8342	8.4555	12.017	3.1955	16.9168
2.6479	11.7373	11.2675	5.9781	3.7222	4.68812
6.0591	2.6463	7.0732	17.4632	4.72809	10.1025
13.7047	6.6077	4.4054	8.58168	1.95433	9.47388
7.3411	5.7892	8.15214	10.0055	8.1087	9.21996
12.7441	10.6189	14.0521	13.0664	5.19613	4.56085
3.1152	3.24091	2.70481	18.2423	3.01022	6.76842
2.3812	8.5559	7.97946	13.9078	6.51246	6.86904
4.1779	3.4126	2.99155	15.1006	3.48031	10.7581
8.1064	6.5777	7.36506	14.8705	2.65039	8.41734
11.7649	14.7149	13.2361	8.00316	22.1726	8.3751
7.5325	4.5893	6.97194	9.8983	9.91248	5.8264
17.3834	4.892	13.8471	10.05	10.1889	12.2823
12.048	4.3484	3.64519	8.5941	12.1199	8.3214
5.1332	9.9395	2.73754	15.6925	5.22576	6.31254
17.1368	6.1976	18.6226	12.4989	1.98379	8.95854
7.8219	15.8921	15.067	18.317	9.93756	13.1422
10.3447	19.0091	13.9124	10.3621	2.87732	5.77894
12.281	11.4263	12.5889	9.7429	8.33796	10.1952
7.7689	8.9606	6.4497	14.3535	3.03628	10.2407
9.9877	11.4199	6.434	16.9297	4.11553	14.5131
9.8044	18.537	9.8108	13.1797	10.2614	8.9256
14.4463	3.0358	6.6437	15.3908	8.12904	16.3938
15.9779	9.2294	2.6208	6.70128	8.9277	5.8788
15.6644	3.73133	6.7674	13.3643	15.7027	9.8004
20.1549	6.2242	4.6773	6.7787	2.40879	7.6954
19.4239	4.0415	11.9471	9.44082	5.0073	6.5337
17.5033	4.2371	6.1459	9.37818	5.59241	5.54926
6.4499	4.8531	20.0201	9.23268	3.90831	3.19533
11.5739	3.1979	11.0556	8.01084	5.61499	5.95975
15.9862	3.3041	4.389	6.6915	10.3623	1.7641
21.7871	2.9955	4.7232	11.1718	2.71448	10.0693
7.5991	4.0117	11.5143	11.4095	14.5885	7.5701
14.2054	5.1849	8.974	7.88568	12.6094	6.2152
7.11618	4.096	13.7604	16.4254	10.0065	8.62704
3.46051	9.3479	5.7174	14.2761	9.47418	3.49772
6.45192	5.4353	7.7395	12.0643	9.68532	3.04925
11.1755	6.1515	4.3079	9.61146	9.45432	6.00972
6.165	5.0725	5.572	13.5254	4.12791	8.02044
3.52635	5.9125	8.2414	11.3145	11.1895	9.60756
8.2281	7.2607	7.5896	9.6451	9.71424	12.4608
6.4044	5.0787	5.4354	9.7314	9.7458	9.37758
10.4035	5.136	9.1877	14.2142	9.3038	9.3783
17.7493	6.3358	4.4017	16.2971	4.382	14.7249
11.1371	7.7061	4.5665	12.5173	5.45605	8.99892
12.1129	6.59386	6.019	11.9253	15.5519	4.0454
4.7399	4.1991	4.362	15.7016	4.61113	15.0139
12.6142	7.0775	3.7834	15.0893	5.12977	5.2179
7.0214	4.3761	4.7594	9.7557	7.87296	7.54068
14.3084	6.7498	8.8351	13.8055	10.2404	9.00204
8.617	4.201	6.7331	6.6933	14.4976	4.96348
13.5009	2.819	6.5219	9.3474	9.93456	6.96402
13.7225	7.8286	7.4145	11.5823	16.684	13.0731
7.142	7.8824	7.0541	15.9118	10.816	12.0584
12.2326	3.4954	11.1742	9.4433	11.2634	11.6297
12.3449	3.2982	5.972	12.3763	4.64005	4.59757
17.3376	5.1425	5.6865	14.328	6.02922	13.0159
8.1172	3.8669	3.0838	7.2369	5.20441	11.1973
14.7838	3.9898	2.6861	9.50946	12.4488	11.4472
10.8569	5.2009	6.0773	9.8393	10.4551	10.0154
15.1301	4.09536	3.5193	7.5957	11.1311	12.2418
7.901	4.2646	3.967	13.4137	3.39766	9.21666
7.1563	6.1976	4.6635	2.3969	11.37	8.3031
10.6234	4.1158	3.2376	5.629	11.3864	7.71054
8.8473	8.2034	13.2239	8.50182	8.88978	6.72894
9.32844	6.1989	4.8231	11.0315	13.2547	4.13065
9.58974	3.7971	7.2178	12.559	11.2339	6.98736
12.3557	6.7806	4.5395	7.88394	6.89322	10.7332
15.7416	3.6502	8.1327	9.39738	12.4737	6.62778
12.1653	7.526	9.7435	21.4103	4.5794	6.80784
12.701	4.3202	5.0141	14.4866	8.3385	14.0822
9.7913	11.9354	9.5881	7.68108	13.238	4.4403
12.2217	2.0108	4.6593	9.06648	15.1199	11.2278
16.7513	16.9123	8.3866	10.5774	13.8689	15.585
7.7897	13.1552	6.1655	11.3256	6.11016	12.3635
13.5982	2.8018	2.9769	12.0357	12.0683	5.36144
10.5277	4.1011	7.997	1.8236	2.26846	13.1291
8.7805	5.5848	7.0978	11.5969	3.54317	13.0502
8.4228	7.6051	5.8315	8.15981	10.7201	5.2185
15.8338	2.5618	4.0079	6.2259	11.3737	5.7791
10.2569	4.19	5.2654	13.3036	6.1207	8.62782
3.42037	3.5866	2.0947	7.07034	7.62366	8.0448
9.1287	8.8607	6.4951	14.1229	6.94458	10.5814
14.5477	3.9905	12.2966	9.1852	5.60199	9.14598
9.57876	2.6591	4.6479	14.122	5.36819	2.37351
16.2021	3.5024	2.6351	10.4718	10.9758	7.97952
13.3471	2.5863	3.0531	5.61372	9.12822	5.95253
13.7661	8.3599	2.5825	9.60474	9.735	9.3705
20.0888	5.3748	2.5567	11.2693	16.2622	10.7055
12.2902	3.0689	3.8732	13.4469	7.65438	6.7702
12.6833	14.2603	5.9255	11.6528	6.9771	16.9608
16.8651	6.0105	3.5474	5.71589	12.0671	9.62958
20.8346	5.5996	3.3578	15.1375	7.5855	17.6493
10.7144	9.4729	11.7453	15.1405	3.73858	9.5043
8.2859	16.634	7.4256	4.43204	8.72868	14.8366
9.4471	12.896	7.2111	12.9321	11.2318	16.5542
10.8556	7.3646	12.0673	17.3179	17.6976	13.4062
8.6847	6.0306	4.47128	4.50447	6.96462	15.2519
8.1781	3.842	10.4524	9.0243	8.13702	14.3627
8.94191	5.8977	2.37136	16.8001	9.939	7.12818
12.3432	4.4705	5.53473	11.3638	6.9909	10.0357
8.5107	8.5366	16.4542	9.36948	4.7837	18.2561
6.41766	19.4412	12.6369	14.9384	9.70866	19.8987
16.9091	12.1356	7.8058	11.3593	8.77578	8.63706
8.62026	17.3427	5.81211	13.169	6.0098	8.03448
16.6201	13.4284	6.52656	5.5904	4.4741	6.62964
19.8686	6.8293	11.0428	13.426	5.77847	14.8221
12.1917	4.8039	18.6085	10.6408	3.45769	3.47689
4.50963	5.775	12.6458	14.9267	5.33945	15.1065
12.4705	3.9952	3.33692	11.7281	6.58086	11.4037
5.07934	6.4064	9.53886	13.0207	7.092	7.86732
8.613	6.0789	9.59916	9.4941	6.98034	3.96485
9.89184	3.9287	10.0652	12.259	9.26412	10.4449
10.8947	3.4004	5.52438	8.2656	5.3068	4.96743
19.6229	3.4486	3.2831	16.7104	8.3141	13.3606
15.5596	3.8848	4.1593	14.3995	5.5583	8.04234
14.7131	4.403	10.4422	9.7014	8.60682	5.92573
13.0372	5.661	2.7691	11.6112	10.5222	5.95325
11.1816	8.1647	12.7795	7.27284	4.54421	18.628
9.9408	4.4544	14.8171	9.44508	9.27492	7.7073
12.1039	9.2624	8.7684	5.85508	2.74768	17.5444
12.3287	5.1905	12.011	9.60012	4.04593	4.03649
6.7916	2.859	4.1141	2.29717	4.62774	6.4254
9.4858	4.4489	3.0754	18.3835	6.14856	15.157
13.7025	4.1514	6.88344	19.2002	2.6908	6.07386
5.0364	3.1993	17.7812	19.3898	2.57057	7.45356
9.4324	16.0126	12.6455	16.495	5.9776	4.19516
2.4522	4.1068	8.2002	6.9785	4.33083	10.609
3.0732	3.3053	3.20908	5.62113	11.2728	6.77052
8.8214	7.0572	1.95674	18.2094	2.40989	4.02524
9.802	9.0647	2.33042	16.3536	3.00635	8.27712
12.9076	3.2288	2.29695	9.04926	2.5378	6.68292
12.7393	5.19059	3.13785	7.55856	5.97964	4.95208
13.4276	4.6261	2.81288	13.1525	8.52684	5.98303
5.8266	5.7427	3.62553	15.7248	2.43992	8.46438
11.9242	3.1159	3.27357	9.3496	7.7715	5.47471
14.6131	6.3573	2.73098	12.5389	7.28682	6.26352
17.255	3.3331	3.97236	13.2847	2.6426	6.0732
10.1873	3.1741	3.14875	7.8023	7.1449	8.51754
4.6369	4.2123	2.09906	16.9585	2.02832	13.7306
9.7137	5.2095	6.32262	13.3849	7.64406	7.00116
19.0511	3.8453	8.73486	8.4624	2.53253	12.0379
17.2122	4.2153	4.52739	11.4564	9.42552	5.79626
13.4894	3.6952	2.88894	10.1633	6.40422	6.00864
2.7048	4.8472	2.69608	5.5938	10.4416	9.19806
11.0563	4.84147	6.7158	7.1635	6.13416	13.0888
19.851	5.0875	1.49741	10.1704	4.21835	5.29583
16.2573	5.3182	3.1242	12.5986	7.8552	3.74212
4.7589	3.7845	9.0583	11.6622	9.11838	8.9772
9.1016	5.518	2.9812	7.86504	5.86543	10.142
11.5413	3.2957	3.1609	10.7065	2.82531	10.2759
9.3504	3.5845	4.43822	12.2119	5.01808	13.8657
13.6379	4.48	2.45129	6.39882	3.49679	8.66592
11.021	2.90188	3.44847	9.587	12.7751	4.1176
10.8875	14.3991	3.40445	9.4668	2.09437	8.21358
14.1138	7.0916	4.4447	16.007	11.9216	15.2317
10.6259	9.3025	9.76266	9.0666	1.59374	2.5552
14.9843	6.8607	2.30951	4.8518	15.4433	9.9657
12.1054	4.08147	4.80198	6.85578	12.082	5.66158
10.9241	5.5597	9.6513	3.50383	9.3379	7.20288
16.4771	5.4448	4.2139	11.4882	12.5875	4.01156
10.7728	6.7782	3.73871	8.20818	18.2763	6.5748
9.0932	5.1579	2.96336	5.5356	6.996	5.3706
8.2286	4.5651	4.88572	9.53382	7.56504	5.95937
13.1374	5.39778	17.6244	6.7725	11.2577	7.53528
12.7789	6.3136	7.5679	6.79902	8.92842	5.39243
10.1903	4.6705	6.23286	5.84132	9.03366	4.58243
9.3395	6.9471	3.91631	6.24894	9.6921	31.0592
23.3841	9.5664	9.64212	14.6388	18.7991	10.3759
17.233	5.0141	5.70013	11.8249	10.1788	11.6485
13.4777	6.4925	4.01585	12.7681	18.9521	12.9815
9.5168	3.8269	6.96558	8.52972	8.19696	15.7135
8.7188	6.1262	8.7407	19.331	14.5669	10.9552
16.4873	5.2121	10.827	20.9341	5.51572	18.407
12.209	4.1802	6.3213	17.4688	18.1	10.9316
12.7328	5.6005	11.7775	13.2035	15.4032	19.4008
15.0147	7.2967	3.50944	14.4631	5.57634	6.00438
4.71253	3.947	6.5179	14.8886	3.96157	6.08592
16.7407	3.2563	8.9672	11.2996	11.4819	10.0448
4.6938	5.2304	15.0473	6.2651	5.8092	3.99286
14.2701	6.3749	4.3141	11.6997	4.03808	5.6787
17.4424	10.9374	11.4694	16.202	3.73771	9.96456
12.9352	7.2481	11.0938	9.1911	5.50343	11.6249
13.9319	5.4325	3.02096	8.9136	12.0832	9.86196
8.04822	6.932	1.13022	20.7349	6.55704	3.10491
12.7687	6.0545	4.80761	20.3916	6.27444	10.7179
10.1456	9.325	7.46658	15.6659	12.4079	11.777
14.8173	4.9948	3.06815	15.3817	3.81806	15.5522
15.5655	3.5129	6.23382	13.6655	3.21493	13.6638
10.3058	10.6394	14.831	7.67346	8.40012	9.85506
21.6732	5.8363	8.1468	14.7992	4.00106	14.9019
15.0802	5.3819	9.03762	9.5102	8.2785	3.06831
10.1203	9.9429	11.7512	13.8178	11.3409	7.1256
14.0837	7.9057	12.1762	2.20118	12.7439	7.29498
9.1345	7.2779	10.4179	11.7368	6.79998	11.9216
12.7887	9.2265	12.1523	9.50436	9.1527	15.389
19.4287	3.4563	5.26787	4.19654	2.9879	12.0983
10.4682	5.1271	16.0548	7.22784	3.46178	5.47548
8.7871	6.0011	13.3029	11.506	5.141	6.7818
19.4281	4.913	2.5841	14.8006	7.12998	4.8389
10.5694	4.3683	10.3473	20.5699	15.1037	14.2275
7.5663	7.3099	12.0053	3.62687	3.34801	11.961
9.52842	8.0464	3.2327	4.0439	12.1735	11.7009
6.10956	7.345	12.0974	8.3211	13.2161	4.6681
5.13299	4.7164	3.3708	10.7249	7.88874	15.5567
16.9484	6.15528	17.2636	4.45343	7.07334	12.7673
14.1535	8.0301	15.8562	4.49716	3.83228	19.057
8.56962	4.54618	15.0251	4.30648	3.20772	6.49722
18.9338	6.08286	10.6705	12.3278	6.8141	6.9033
19.7587	9.4215	10.4077	7.66842	15.0668	5.81996
12.8235	5.42105	17.5688	8.71404	7.24314	8.89128
9.3294	4.39349	15.4765	5.53206	4.23851	6.73824
12.4589	4.76746	17.984	16.4487	15.6584	12.4213
15.3952	9.30162	4.85699	3.9074	10.5089	7.37268
8.8444	18.2651	19.4891	11.0803	6.9583	14.888
4.7079	7.296	5.82272	5.02978	4.8274	9.99594
5.6032	10.7728	4.37146	10.6751	4.90729	5.90109
5.8472	9.2684	12.9826	3.91452	10.5797	7.52106
16.569	9.5301	19.4648	10.8416	5.82809	11.8516
13.098	5.8201	3.28127	12.4713	6.30432	5.6299
5.4973	11.7122	5.9553	3.8353	10.4998	15.5896
2.684	6.3878	13.0898	1.9113	8.2904	10.5584
7.7406	5.9538	6.89118	2.8706	11.7307	8.97702
8.5644	3.2929	2.2463	8.3261	4.77501	6.75804
10.9619	6.2059	20.5408	7.5499	9.27528	7.15938
4.9226	5.4026	11.8363	3.5645	6.01212	7.82166
9.1461	3.4749	7.0397	3.7476	7.78224	12.0535
7.68702	9.6108	13.8035	9.6393	19.9552	13.6525
7.62732	5.6049	7.2717	3.9651	13.0277	10.4059
18.1276	5.19631	6.0081	2.9781	14.3879	19.5708
10.6554	5.6031	8.18574	8.0797	3.73063	9.24294
5.9751	5.8369	16.1619	4.8681	4.40929	8.4061
8.3027	10.8026	4.5299	3.936	2.17142	3.92548
17.5583	14.4785	5.5277	5.734	3.67591	8.22006
12.7015	9.86154	5.2317	6.8414	5.43604	5.39923
11.0389	5.21435	6.58434	11.5532	7.67628	4.39727
16.6404	7.01886	7.4916	9.8948	8.18802	14.5637
18.1477	5.79935	11.6821	8.71	3.9605	11.7679
20.6375	13.1811	18.9871	9.62898	12.6817	10.0045
7.15746	7.51728	12.2572	2.30606	9.877	11.8114
9.22782	15.4786	8.61696	2.847	13.5134	11.3015
3.95012	13.6423	11.0589	5.1116	3.35266	9.6354
3.00154	7.2884	10.2832	3.0346	5.60938	12.1196
8.9495	4.13114	11.2607	2.1949	5.24882	6.58818
15.6191	6.15366	13.3597		6.14658	7.87776
12.8869	5.62364	6.97308		7.73994	13.0223
18.9599	4.17557	12.9028		4.72976	9.28956
9.73398	9.65166	24.7049		11.7742	8.25162
13.3348	12.0496	2.8342		6.94218	3.57739
16.0966	6.3564	12.9088		4.15349	14.0454
25.6063	5.9655	10.3973		3.68849	8.0092
10.6165	7.0898	3.80441		7.99986	2.9631
22.6927	14.2677	3.32989		10.6478	8.04036
17.3418	9.6366	22.6772		12.6229	8.05026
7.91496	7.4569	3.41845		9.48762	12.0499
12.6956	4.2034	7.0059		14.8039	4.19876
15.5919	3.0952	5.78166		4.9783	4.79283
15.2672	7.2266	2.6724		14.1637	10.2817
5.2285	5.8234	4.3126		15.9327	13.5166
8.0138	12.1642	2.2311		3.82802	8.62128
19.7763	15.3782	2.7866		8.56284	8.19768
12.722	23.5485	1.97		14.7289	14.4134
13.4937	2.3518	4.282		8.20314	13.376
12.9807	4.1162	6.9653		3.74591	18.2925
13.6754	3.4611	3.9462		17.93	10.2912
3.52524	4.2276	4.835		18.5482	16.0185
7.02528	3.2414	5.8217		5.2879	11.4802
11.7752	5.035	3.558		4.2799	7.6884
11.4687	4.7217	4.615		19.8624	5.03259
8.3599	3.0142	2.227		9.8852	17.0725
7.2611	3.2867	3.1799		8.32308	15.0745
12.247	3.9143	3.1557		17.5313	19.1881
10.8313	4.1529	4.9867		7.90668	9.5022
5.10483	2.8178	1.6063		20.8761	4.9338
11.138	4.5184	3.519		17.327	10.8783
14.8955	5.315	2.3028		3.90115	9.1398
12.0074	3.2556	2.2276		7.50084	9.26424
21.5473	8.8118	3.345		13.39	13.7522
18.7794	3.9187	4.3337		14.5592	2.77122
13.0696	4.9398	6.5191		10.0048	3.5619
10.286	4.8685	8.3594		6.0444	3.6154
11.7563	10.9837	3.7932		7.74054	7.45458
12.8182	3.6837	4.1582		5.63582	6.04596
7.9829	3.4824	2.5989		11.9126	13.6216
16.2526	3.7301	3.6212		5.4963	17.3153
18.1534	3.0957	8.2694		8.81028	9.69372
17.0992	4.1711	1.8322		16.157	7.54932
6.93498	3.0183	3.0832		3.51568	3.57214
13.6929	4.6996	4.607		9.65052	8.2702
12.7972	3.8832	7.0357		6.55032	10.6434
13.8936	4.1385	8.4161		17.609	5.1884
8.35824	5.3256	9.6149		4.3022	2.82499
14.5259	4.0443	15.5868		5.48947	5.14796
13.2936	3.9813	3.9585		15.8418	7.0254
15.9248	4.4658	9.7894		12.2384	5.67158
10.3883	2.8206	8.9735		10.9999	6.92814
10.0577	3.3996	7.0139		13.831	12.6336
8.61582	3.7527	3.246		24.12	14.345
15.3839	3.814	7.16785		12.7271	6.8581
2.60932	5.4992	4.3138		6.02412	9.50388
5.5611	3.7176	2.2695		8.3958	6.21846
7.05467	4.3349	3.8194		5.0223	4.65017
16.5978	4.8169	6.1646		5.26548	7.8415
20.1793	3.056	6.3709		3.33833	9.4815
15.6079	5.6567	6.3945		4.20738	6.45066
11.1671	7.4903	3.9464		6.92688	6.71478
13.4224	8.6735	6.9188		2.08794	5.51027
1.8604	4.739	5.8556		4.24852	5.895
12.4804	3.3011	5.3367		2.8162	2.93927
13.4467	6.8694	2.4503		5.27845	5.83471
8.5045	3.3082	7.6566		3.01958	16.5738
17.8862	4.8676	9.6924		4.66707	13.0032
7.68408	6.1458	8.2019		4.70456	5.8196
10.1654	2.8549	2.0632		4.29596	20.8813
14.0323	5.1974	6.1964		1.88846	8.1074
6.7629	4.1192	7.5676		11.2615	12.1318
9.9339	3.3599	6.7198		11.2526	6.77778
10.1586	5.2102	2.3917		6.35046	11.6824
10.9258	4.0918	6.9855		4.17374	12.8867
11.7123	9.9565	3.8451		2.84816	9.82098
8.80626	3.5355	3.0154		8.23572	4.41124
10.9454	13.8892	9.8878		3.36372	12.9204
9.91818	3.3627	6.5855		3.12262	8.98758
6.9878	5.5374	6.8672		9.7325	9.17244
11.0417	4.6722	5.001		20.5595	2.77586
5.8549	4.0197	2.9757		2.07645	3.95003
13.2809	4.0216	3.1663		5.47864	7.42092
12.877	9.0829	2.2382		3.4523	13.2835
11.8096	9.2057	5.2397		10.9963	10.0155
7.02546	9.2095	3.8682		6.52254	3.78511
5.95259	5.4276	3.2506		18.6988	7.6512
9.0737	2.3934	9.6203		12.7984	8.5668
7.0126	8.0593	5.4745		8.62632	4.78306
10.3018	10.3224	3.9236		12.2115	6.34956
10.9078	9.1815	5.6575		16.5077	16.5939
9.35094	5.3938	4.628		8.81694	7.3457
12.9087	7.5774	6.2975		7.96152	4.10247
9.92928	9.3723	4.9691		9.11688	10.3961
4.32059	3.1847	2.3596		9.79194	15.2231
4.03571	9.8551	4.2255		9.31194	14.1991
10.0049	8.9635	4.5512		3.08412	13.8063
6.79506	7.5162	3.6583		10.9778	9.01758
3.19571	7.7957	2.6586		9.87138	15.4963
4.04482	8.7647	2.4327		3.24553	10.0668
10.1897	3.8408	8.6232		12.5986	9.4899
7.64352	3.9781	7.9806		4.55998	11.9691
14.237	4.8352	11.7214		4.5984	13.4059
6.27006	2.7207	6.1052		9.42756	10.7849
3.41659	3.8533	10.7095		5.897	7.5031
5.07635	6.3436	6.756		3.19076	15.3893
9.98868	4.0216	5.6906		19.6851	13.9672
7.80144	9.2734	5.2236		14.6257	6.32748
9.77286	9.23	4.5923		12.7174	11.6694
11.5145	9.5865	14.145		14.645	8.01876
5.80475	9.3077	5.6154		8.247	12.0731
14.1666	15.2646	6.6585		8.7033	4.92241
7.92882	9.0719	5.7404		12.3316	11.8788
5.13859	10.3006	3.5425		6.74964	9.4723
9.03792	12.3382	3.7465		8.59026	10.5108
13.6732	16.7223	5.5653		4.7754	14.9507
2.85048	7.4296	4.5454		9.7381	15.0752
6.11904	3.9739	3.1734		2.31821	20.4793
8.21196	2.3434	5.8606		2.86265	22.3024
3.48898	4.8338	3.8083		6.02772	19.7309
2.75886	9.298	6.0019		3.87935	20.7187
4.99548	12.3914	6.2264		2.6289	11.7463
3.83993	16.1032	4.3666		5.3485	16.6519
4.3039	9.2804	5.6711		4.69355	10.999
7.6472	10.5399	5.0602		3.16816	7.39152
5.9591	11.103	5.0777		3.43495	15.2389
4.4495	3.5345	6.816		7.38024	6.51096
11.4058	6.441	6.6595		5.57057	8.0154
6.19362	5.2649	6.1283		6.43674	12.6289
9.65826	3.6516	5.2895		8.27388	20.3174
12.2816	5.3648	12.1869		6.05886	20.6456
5.64048	0.981	4.0436		2.08555	11.0314
7.9086	4.2086	2.6254		4.84748	3.60317
4.52792	4.97	12.1284		5.79317	5.99582
4.40281	7.69	11.1361		9.44502	5.7196
4.84279	5.6139	7.5079		13.769	16.5094
9.38442	3.8701	8.7325		12.7062	15.5472
6.42864	3.3388	8.375		6.94434	2.76355
5.33302	5.434	4.1247		12.8054	9.83712
11.3503	2.8208	4.9186		10.4779	20.1192
5.85467	2.3695	7.2923		4.13365	13.4218
5.84651	2.4567	4.0007		3.23995	6.9536
6.909	3.5134	4.548		3.0682	10.2842
6.17082	5.0325	4.2703		5.25827	21.5853
5.01677	4.5711	6.674		2.46371	7.2917
7.01544	2.9811	4.0595		3.23558	15.8628
8.07018	4.7157	4.5543		4.87407	4.873
9.1515	7.0851	5.1117		7.07916	5.19185
8.1558	4.2131	6.751		2.08906	19.4867
8.45148	2.155	4.2796		6.15438	7.87182
10.9906	3.2618	9.2065		2.62496	7.33974
7.80774	1.9686	8.2788		5.2365	14.4165
9.56184	3.4276	7.9198		7.12968	9.42408
12.6177	1.6566	7.56		14.4123	5.87283
7.29594	4.1606	8.9498		2.48692	10.8069
5.58968	4.4931	8.0172		6.88086	12.4523
5.75123	3.3051	4.5431		8.56068	16.4616
5.43679	2.6377	7.4091		3.6065	6.19698
4.33404	5.6106	8.2323		3.1871	12.5603
5.10739	4.2286	3.996		13.81	18.5734
6.93246	3.5358	4.4451		12.9999	16.0131
9.50388	3.459	9.5539		2.03827	19.8296
21.3625	2.2814	8.9428		8.79306	17.8238
8.047	5.3216	5.2339		6.43338	18.2424
5.4547	5.1574	6.4822		4.0516	13.3391
6.03708	1.8193	6.6962		6.6741	6.41832
11.7586	1.8344	9.6605		3.3289	12.982
4.5965	2.3814	6.4816		1.74925	3.97229
6.2484	3.6238	13.0026		6.30996	2.89442
2.60598	2.5219	3.2881		2.6705	2.84991
3.64286	5.9667	5.6993		3.35591	4.42661
14.161	3.2253	5.5784		2.74787	12.8938
7.61688	4.2309	4.51081		7.41114	14.1847
6.46524	6.5875	4.23863		3.52117	15.6114
7.72116	11.009	4.38914		6.31554	3.1004
4.74714	3.2555	6.39546		6.99174	15.3659
5.12984	5.1157	8.7891		9.19176	23.1161
6.0567	5.6435	4.20122		8.26986	3.94428
5.0172	10.0615	4.67846		9.0029	7.41918
5.45985	3.0924	5.42807		3.39647	12.535
3.35322	2.5933	4.92998		9.56718	3.77483
16.2079	3.6492	6.2877		11.4571	2.83742
2.8528	6.6306	3.86351		4.22005	2.86122
9.11688	8.4067	5.7162		6.44718	4.85015
8.24634	7.1334	6.7691		3.10186	4.17428
9.08934	3.4098	4.4745		8.36196	5.73782
3.55226	3.8455	10.2384		4.65629	10.4722
9.48288	5.17651	5.2474		13.4848	8.01996
6.05166	3.7025	5.1208		8.9619	4.56777
8.02026	2.2558	3.4715		1.76863	4.93415
6.30642	3.5456	6.7755		12.5842	7.23234
6.5727	3.3881	6.0104		2.2797	8.81766
9.58752	5.2509	2.9682		3.0035	9.42678
6.33738	5.772	7.7167		2.15153	9.82542
7.59804	2.0453	6.4294		2.43568	7.78698
4.89865	5.1448	3.1433		2.45185	5.71379
6.35406	2.3834	3.3675		5.01979	4.7869
7.42536	4.5377	3.1314		1.76498	6.11526
8.76894	2.5876	4.7102		1.57303	6.38376
11.1485	2.9369	7.028		3.3884	3.03006
7.32144	1.8972	5.9491		3.3462	8.03358
7.44834	4.4616	8.5534		2.8035	6.42036
6.46476	4.6279	5.5177		5.80595	11.6887
9.19602	4.738	5.5816		4.35379	5.94991
6.15726	5.4794	3.5147		21.7954	7.20402
7.9023	4.3558	6.8361		14.8562	3.1869
9.32508	6.8731	5.0425		9.3951	3.28165
8.51604	4.2859	7.6729		11.2663	7.70304
7.44612	9.022	8.2317		8.06904	5.87177
6.87744	4.8981	5.2481		5.7944	4.31567
14.3239	9.419	3.9982		12.6953	10.2604
11.7904	3.856	5.20151		17.3077	6.48174
3.35042	8.7052	4.9311		6.913	3.61215
9.46224	2.429	7.29378		11.2065	6.5196
6.89472	10.8	3.30579		10.1536	6.2055
9.69138	7.9589	2.91559		9.9737	4.88547
12.8429	2.9643	4.2637		19.5579	5.38004
6.0525	5.4633	3.2538		8.5692	6.85122
13.3926	3.0362	4.1496		11.0806	8.04444
9.1215	8.9279	5.67018		6.8982	6.05148
23.0141	5.9001	4.2932		10.6469	6.0642
21.442	4.6311	2.61612		10.3989	9.2901
11.9318	9.4054	2.3659		15.8428	7.6005
3.63798	6.4351	2.8189		13.5364	4.86225
15.8617	12.1997	4.8104		7.3224	6.90216
4.38678	3.9626	10.9636		5.7077	8.55906
14.6387	11.3521	8.6512		12.5988	8.20848
8.9715	8.0471	5.0644		18.8689	6.94758
14.8379	5.5477	4.70386		16.0376	5.46602
16.9151	5.7807	4.02742		12.5316	5.34763
24.2168	2.9667	3.4442		4.85996	2.79986
7.79034	3.5538	8.89668		11.7509	5.03821
9.8055	3.1663	4.29923		6.4438	6.0024
3.41387	3.0761	4.32609		15.9982	7.1253
14.5595	4.4704	4.40245		6.62484	5.38026
8.6016	4.5784	3.03184		17.0135	8.66892
7.07334	3.3192	2.74334		14.4328	11.3842
4.74354	3.2359	4.46138		15.0769	2.90892
3.45851	4.0479	9.3074		13.2138	4.40699
4.80387	4.3456	8.2796		8.13072	5.1835
5.72417	4.2754	4.19163		8.0559	7.17234
8.02776	5.3684	7.11504		12.1457	10.3939
4.83185	3.7571	4.65699		3.44831	10.3377
10.9945	3.6219	6.52062		6.82758	6.93738
9.87156	2.8033	3.49974		15.6094	2.21954
8.0445	3.1805	7.0794		10.7609	2.71969
10.1594	3.2624	8.87388		14.8624	7.8792
10.8358	2.4147	4.0228		15.0213	7.74954
7.36956	4.0707	7.7502		14.4914	4.14964
10.2197	3.2715	3.08627		12.3425	2.63946
9.6619	2.8707	3.87952		19.7682	6.11214
13.6187	3.6663	2.18363		6.2935	4.75765
8.41962	4.1259	2.5484		15.1916	4.83512
14.884	4.9976	3.77006		16.4413	4.51532
8.2965	9.1766	5.89978		15.3012	6.96054
8.03712	2.5325	2.3157		5.923	7.53138
5.36665	3.3062	2.6844		7.7537	3.00116
7.9452	2.8302	6.8809		10.6381	3.66414
5.0587	6.0018	4.2419		10.4824	4.9539
5.41961	3.025	3.6534		13.238	5.09455
5.6954	2.9157	12.3184		9.12096	6.00114
9.242	2.0596	13.4362		7.12842	4.40396
9.0321	4.1381	2.0986		6.03102	8.4232
13.6794	5.5247	7.2149		6.28182	4.7839
7.6158	4.2478	3.7339		4.5118	5.47585
7.3182	7.572	4.50131		3.5999	6.92694
7.43964	4.2349	7.98204		5.82796	5.51401
8.11002	3.9725	1.83018		13.975	9.85806
9.5683	3.3031	10.4516		8.8601	10.8577
15.896	3.2956	9.0856		9.77166	4.43249
15.1941	3.0897	4.6878		7.07844	3.99071
12.8436	3.6565	9.7184		7.1351	6.40584
11.4157	4.6855	6.1027		4.0093	7.89894
9.56682	4.6344	2.5791		16.366	5.70275
14.3793	7.3977	8.12406		11.5505	7.26072
14.6558	3.5189	5.82185		11.5673	10.2061
12.899	3.4915	6.1248		13.0442	8.84994
9.27348	4.0207	4.3026		13.0193	11.8502
7.32756	2.8717	1.0297		9.4939	9.48414
14.8496	4.4105	3.2031		15.2206	5.91151
7.14378	5.2736	4.2513		9.337	9.34764
9.18198	3.3504	5.3355		4.8685	10.1198
12.5297	2.8239	1.9747		7.7157	3.98056
9.28128	4.9632	4.083		7.55286	6.90516
14.5399	4.2951	5.02718		12.6217	6.9348
15.4946	4.407	2.6315		5.98306	11.3232
11.653	4.1129	2.8899		4.44669	8.96718
12.3316	2.2889	4.87462		4.05082	7.11414
4.8439	4.925	7.10688		13.9957	10.3237
16.0401	4.2974	4.8961		11.4092	7.89528
9.5723	4.1425	4.3389		9.71286	11.0658
5.6418	3.1211	3.2715		16.0444	5.25285
7.41558	3.6921	8.0566		16.3735	14.0572
18.0934	2.4589	3.0754		9.8173	7.4205
9.9715	7.0215	3.01977		6.12702	6.85176
2.7929	3.683	2.52978		11.2785	4.0419
13.9781	3.246	3.70672		15.4711	6.12738
14.862	2.832	2.81795		10.3786	7.44096
12.2926	3.6447	4.94821		6.47292	6.4362
13.6601	3.5292	2.21002		6.55986	13.1319
15.7091	2.5015	2.53139		14.4701	6.1691
13.6885	3.692	2.16638		15.1454	12.7027
15.7875	2.7977	6.3798		4.83338	4.58713
13.5853	5.8978	2.01953		4.40271	13.2485
10.7381	6.0274	3.86347		5.17817	8.13402
15.2903	5.7319	2.5114		4.24467	9.28032
13.7945	4.4655	3.03769		3.2225	8.7136
14.7272	9.7783	1.95085		11.627	10.9778
7.31448	3.2008	2.31116		15.8823	8.17296
6.13956	10.897	3.3334		8.8377	10.7173
18.4776	6.048	3.65863		13.7089	10.459
11.6305	10.7797	2.16514		8.99364	6.97044
13.7137	6.9364	6.06576		6.24654	12.1844
22.1571	10.7574	3.82916		6.05028	2.9111
10.7119	4.2304	4.13687		11.658	6.37032
13.1101	4.5736	5.48938		14.9989	9.73884
17.1831	2.9945	4.06436		10.9914	15.0497
12.227	9.2151	4.74361		3.1355	9.32262
12.4978	8.6777	2.05966		18.9731	9.4187
7.60818	2.7599	4.7411		3.71295	6.61644
6.39402	5.8737	9.00966		14.5778	8.93394
6.48642	4.4026	1.83539		11.2131	11.074
6.3756	6.2135	5.6821		17.9428	4.57166
9.5649	4.2258	5.6113		8.076	13.0648
5.31407	8.1875	5.9679		13.7968	7.76682
10.3334	9.6886	8.6088		8.4345	9.77592
4.95888	8.3599	5.8337		12.6779	11.0477
5.4823	7.5043	10.3854		15.4811	7.76562
11.8832	4.0111	5.6148		12.7199	11.2321
14.3426	4.0098	4.6849		6.75564	6.8354
13.37	2.7081	2.8048		6.14322	13.9774
12.809	3.542	6.55314		13.1666	4.4152
22.8964	7.6736	5.67728		16.6889	11.8573
10.071	8.9666	15.6214		6.8427	23.4344
4.96531	10.3595	5.62069		7.26642	11.2682
6.9288	2.7031	4.0156		19.1178	8.49684
9.84096	3.5897	11.7553		12.6467	6.20388
16.2604	5.4763	9.2504		10.927	13.6249
11.7344	14.2291	5.11988		8.39358	13.6601
6.45168	7.0287	4.08814		11.9487	8.73438
6.60672	8.4377	5.5999		6.1617	10.0648
22.4435	5.2681	4.6564		7.1241	10.5139
0.3589	13.7881	10.6592		10.4941	11.8319
17.2844	14.6523	7.6525		5.36182	10.1622
20.2	2.6084	7.5753		9.00528	6.63324
15.555	7.5696	8.03538		13.7357	5.1441
13.6708	5.0667	12.2076		10.6412	9.4063
5.6176	5.6838	5.3395		6.8945	9.15666
22.3682	7.2901	8.1154		9.49356	8.37414
10.0325	2.7396	14.1153		3.70039	2.7185
9.3924	2.6734	7.0059		10.3239	6.565
3.62345	8.2302	10.6124		15.7353	8.74296
7.33116	3.0176	18.9871		14.9714	9.8016
7.5126	4.1428			4.50548	9.6392
19.7605	4.991			7.89876	12.2696
8.9321	5.5097			4.79206	8.1576
6.78324	2.2924			16.2042	14.7265
17.225	3.347			4.08181	9.8793
8.89698	6.5549			4.16113	5.44649
15.061	3.2125			10.7674	8.75682
17.0477	5.6797			15.6314	8.67468
15.7991	3.5914			12.2027	10.0466
17.9213	4.4315			10.4222	7.5711
16.4968	4.4539			12.9744	13.6598
21.4088	6.1864			5.60146	7.7667
24.5972	4.0499			6.44472	5.41455
12.3761	6.5692			8.27892	11.8186
15.6147	10.1297			17.7492	6.69012
9.7023	4.2401			9.2232	6.16602
3.7279	6.6091			9.23538	8.5386
3.7051	8.6815			6.01818	6.34524
4.828	10.1894			18.309	6.77304
4.8925	5.4474			17.0854	5.40758
6.2557	4.7			15.1373	4.63894
3.6152	5.0875			8.23608	5.4654
2.1351	7.6336			13.702	5.6035
9.5546	8.7593			7.94808	4.42867
7.3689	3.5932			8.16042	3.66851
2.5699	5.1963			8.21922	4.55739
5.6134	3.6482			9.8412	7.8957
8.8658	5.1019			6.57654	15.2428
3.016	4.4916			20.5387	5.97645
5.4907	9.7666			8.04714	5.88396
5.8254	4.4687			3.48179	7.3218
7.8223	4.9557			4.93178	6.6791
5.73	6.625			6.29892	8.37306
6.1423	6.7316			16.9901	4.37078
13.0969	4.8989			6.94482	4.75147
2.1051	4.1675			11.7037	14.9924
3.0072	7.2949			11.8737	10.3564
5.8503	3.8155			4.65095	6.63828
9.4676	6.7411			11.3234	7.863
4.0875	4.3273			7.32336	11.2029
16.2267	9.2791			5.42851	8.9865
11.722	17.775			7.64136	14.0895
4.95773				5.34889	10.5606
3.2834				7.47558	11.447
2.7156				6.28524	8.748
2.2336				22.8967	9.52314
3.6594				7.2447	13.3337
13.7585				15.3157	11.4611
15.175				8.6076	6.33144
3.7552				6.10482	7.22664
3.622				14.2331	8.32872
5.5262				8.9398	8.7564
10.0974				6.67626	6.5013
5.8408				5.27117	7.3305
4.4557				3.51247	8.0814
5.6358				3.83602	5.79946
4.3076				3.2073	3.43136
2.5589				8.38062	8.38896
8.9223				22.0606	9.90726
5.2122				16.6476	10.7416
6.3441				10.4779	2.16617
5.8463				16.021	7.39104
3.1976				15.4475	5.9884
2.2888				18.782	5.93395
3.09716				6.55494	9.56676
5.23881				6.04356	9.87846
9.7147				12.6049	10.0604
4.63803				9.62166	7.31028
6.5055				6.608	4.01388
5.306				6.4557	9.41766
11.4454				9.9661	13.6212
17.527				4.08255	11.1092
13.6665				7.59222	15.0583
12.3236				4.9923	12.2469
7.3438				5.67928	16.3687
10.3154				3.4249	5.17599
2.3988				9.58866	9.69552
2.9387				4.27868	5.69777
5.5806				9.05826	2.6506
14.8839				10.9788	3.49678
7.5069				11.0283	7.9389
13.0641				12.7238	4.56182
4.0606				3.1076	4.44415
2.6438				11.8721	6.878
7.5507				8.4663	14.4352
4.1166				4.7048	4.41062
10.2022				8.1382	12.5097
9.12216				6.469	6.40278
11.1508				7.0998	5.76568
				4.4159	4.24495
				6.15846	4.94227
				10.5078	9.4524
				11.9559	7.15512
				3.16172	11.7619
				8.75814	2.9557
				6.3915	9.7237
				8.66778	5.08983
				6.2883	9.85332
				11.6273	6.13872
				5.6905	8.59788
				5.71469	6.38034
				6.88512	11.6618
				13.0233	3.0922
				5.6475	7.6752
				6.7745	13.0842
				6.2751	16.6909
				4.12777	9.74676
				5.87266	7.09002
				12.7623	18.3244
				11.3635	8.4174
				8.8641	17.0324
				9.2351	13.4261
				9.3046	7.29378
				2.9657	5.84949
				6.8414	17.2887
				12.8048	9.34206
				11.377	9.8817
				6.93588	16.0738
				15.2163	15.0648
				17.4789	24.911
				9.4578	14.0976
				9.257	26.8823
				18.7339	8.17062
				7.7812	8.43342
				14.3059	11.0576
				6.38802	16.4635
				14.6103	11.6646
				3.62406	16.702
				10.1429	16.2338
				10.7451	13.693
				8.21586	19.9624
				12.3931	24.53
				4.57435	14.1668
				4.84233	5.49641
				5.53305	10.6002
				6.44214	15.1522
				4.1312	5.6465
				2.2466	13.5782
				8.05134	17.6464
				2.70941	8.49318
				4.03866	8.601
				14.4973	15.4869
				8.5063	13.7703
				12.0404	16.4101
				6.39288	4.833
				3.1921	15.1137
				8.9843	8.332
				6.8989	19.497
				5.7815	11.4384
				3.4145	8.86884
				3.9047	18.6223
				4.9484	18.9977
				4.2946	18.6202
				4.9405	5.2822
				8.7571	23.341
				8.0988	20.2576
				6.1089	3.61214
				12.2165	3.95928
				6.5952	11.5735
				6.1578	16.7471
				7.81356	7.14864
				7.8806	5.2783
				13.8252	12.7962
				4.02	10.5369
				8.7673	6.02214
				4.862	11.1011
				16.1648	9.6545
				4.5676	11.577
				4.0693	5.47556
				2.9654	13.4512
				5.6691	13.0241
				6.2301	5.5088
				3.3158	10.9211
				2.8469	9.51726
				17.0511	7.70916
				16.9609	12.7769
				4.8408	8.09358
				6.1835	9.90042
				2.8212	8.36724
				14.1524	3.64314
				12.2087	6.95628
				6.2907	4.5
				8.548	9.7617
				4.1123	7.10292
				9.6055	5.37052
				12.6778	7.47882
				3.93643	5.96608
				2.98631	6.99462
				3.8955	15.2741
				4.0366	8.0198
				7.17677	9.66582
				4.38328	15.2343
				6.50424	15.4609
				5.6294	6.31014
				4.6179	6.8146
				3.6435	6.4013
				13.2115	9.1136
				6.6216	13.4413
				5.74968	5.48606
				2.08794	3.29994
				2.93248	5.4828
				3.89614	9.254
				5.98773	11.2086
				6.83118	7.92384
				15.1774	6.92958
				5.6923	17.1861
				3.5796	17.6068
				3.3822	16.6668
				3.4428	5.1751
				5.4244	13.2499
				6.3511	16.4456
				3.1611	16.5174
				3.8431	3.3742
				2.15869	20.8048
				4.76765	19.3472
				3.7623	19.8817
				4.0886	9.1368
				3.34512	23.0586
				2.97058	12.9319
				3.68578	17.7839
				6.6121	12.7468
				2.3942	11.3849
				3.8387	20.4035
				7.8909	16.2294
				4.1661	15.3811
				5.26825	15.3512
				6.26688	18.4673
				12.27	13.5613
				9.455	14.1509
				7.8611	10.6978
				15.7792	10.1463
				6.4647	21.0262
				14.2241	14.8685
				4.2375	19.5921
				6.0573	3.73945
				4.14509	17.3713
				8.84292	15.8971
				6.8679	20.3407
				3.8427	2.8364
				4.89782	10.4216
				4.09107	20.0812
				12.5789	9.02622
				2.97115	21.7848
				3.57028	5.88356
				8.96874	15.0451
				3.99926	14.1545
				7.03452	15.8191
				3.7906	12.3464
				5.68172	15.5788
				7.66752	10.3664
				10.1826	15.3438
				3.48287	15.5543
				5.77256	14.7637
				2.44252	13.4879
				3.99724	17.2625
				16.4444	7.89552
				8.57982	15.6431
				8.2707	20.8306
				5.68166	12.5146
				2.71578	16.2402
				4.32653	14.818
				7.49784	16.8669
				10.1316	16.1429
				12.0022	16.4884
				4.1335	12.9157
				5.87335	6.48618
				6.55134	10.6902
				4.8767	17.1468
				6.51954	18.5726
				5.4088	11.6177
				7.01046	19.1203
				5.99374	20.7059
				9.20538	5.098
				7.31352	11.5082
				8.32818	13.123
				14.6656	12.5196
				3.17353	23.7396
				7.41846	9.90618
				7.31172	14.4046
				6.28614	8.73624
				5.11933	9.48258
				5.39317	6.51498
				3.05969	20.4975
				3.73949	7.31196
				3.5623	4.04824
				3.7763	17.3963
				5.07469	13.8692
				3.3857	6.23388
				3.04016	5.70649
				7.15038	6.5769
				7.22172	10.7512
				5.00915	11.8545
				2.69338	5.50484
				8.896	8.90922
				8.3652	4.01226
				5.4306	12.3445
				15.5444	12.4746
				8.473	16.9638
				5.4301	7.95144
				5.1381	4.5903
				7.7374	8.65326
				4.6549	15.0142
				10.8857	4.85042
				8.1049	16.8326
				11.4234	17.6807
				6.6913	5.30566
				12.3397	8.4612
				8.70732	8.38308
				5.4757	13.5828
				5.79826	7.28154
				4.97515	8.00958
				5.2158	5.53621
				4.0093	11.5519
				6.2422	11.636
				8.1783	10.853
				4.7741	15.2383
				3.8209	16.0679
				5.7791	4.64486
				9.5332	17.893
				2.6155	13.7938
				4.118	9.80124
				5.4245	11.4232
				4.5704	18.9181
				2.9819	13.0063
				5.7726	19.6267
				6.70074	6.2544
				10.232	7.6546
				4.2162	8.0087
				17.3085	3.1161
				4.9629	8.8626
				4.4865	7.4958
				3.6857	5.447
				2.8357	6.8441
				3.9576	13.1401
				6.5258	2.2081
				2.7226	5.8872
				1.98002	6.3143
				4.7055	11.1853
				3.2387	4.8603
				3.62371	4.217
				4.6942	2.44531
				5.4827	9.3194
				3.6276	3.2724
				3.6121	3.3612
				2.53627	12.1621
				6.78714	4.5289
				4.39393	13.309
				3.92084	7.1011
				10.7905	1.6811
				1.7	2.8679
				2.7304	4.8943
				3.7932	8.0671
				7.4925	3.5901
				3.84145	10.3147
				11.3164	3.6665
				5.4012	3.2696
				5.73249	5.7924
				3.07646	3.9686
				3.11097	4.1538
				2.44091	4.7245
				2.76778	6.0176
				2.5473	2.5641
				7.19382	2.63146
				4.7886	3.44761
				3.60313	4.18283
				4.31536	5.32296
				3.55692	5.91464
				3.26933	3.9268
				5.0781	6.8036
				9.9639	5.59124
				5.51926	3.26414
				4.6291	10.3347
				4.7506	4.5897
				3.9881	8.2666
				5.0557	4.1502
				4.7112	2.2358
				6.5997	2.8578
				4.94863	8.5121
				2.98232	2.24088
				4.96396	2.45177
				5.03963	2.70109
				5.19377	2.49333
				6.89154	5.97498
				4.5746	5.83399
				1.41731	3.9357
				2.86571	9.08
				3.47576	3.9125
				1.83025	9.06288
				4.06277	7.34754
				3.20143	4.6881
				4.39798	9.4738
				2.22188	5.5613
				4.5917	12.3907
				3.95593	2.6372
				3.67621	12.1094
				6.3588	7.0692
				2.47223	14.9563
				8.75214	4.23187
				2.33985	3.66482
				3.1845	5.56528
					12.2038
					12.814
					3.48182
					2.66001
					3.92774
					6.7915
					3.01524
					3.68181
					3.59195
					4.16051
					5.5623
					2.4502
					4.6597
					4.2365
					8.1227
					3.1015
					4.07
					3.959
					3.8117
					7.07322
					7.6857
					3.6686
					2.4888
					5.79355
					6.60054
					7.5133
					4.4973
					14.8117
					10.1551
					10.3178
					8.45184
					7.43904
					13.3741
					18.3649
					3.09973
					6.7782
					4.32841
					4.09417
					11.3623
					15.5245
					2.8757
					11.9878
					9.7142
					3.4172
					9.4898
					4.6837
					2.7976
					3.11137
					3.75274
					2.4495
					4.6277
					5.52341
					8.78904
					11.21
					12.0573
					14.7497
					3.1333
					5.1477
					7.4734
					9.5898
					5.5117
					9.1985
					21.3157
					4.4003
					4.7611
					4.5493
					3.6124
					4.5391
					4.8898
					20.4823
					5.3305
					4.7776
					7.2652
					3.34846
					3.04357
					2.9054
					6.8859
					5.46826
					3.5118
					5.72201
					4.56926
					6.33756
					3.89309
					7.32024
					7.3658
					7.5697
					2.18194
					3.12762
					4.042
					3.4975
					4.6607
					11.3641
					6.9807
					8.208
					6.848
					4.16629
					3.26512
					3.9986
					5.99572
					2.8705
					5.36518
					3.85132
					3.42917
					2.98263
					5.87153
					3.08557
					3.2195
					2.4206
					4.6932
					4.7442
					8.0013
					5.3189
					3.78054
					4.07146
					3.628
					8.9921
					6.4723
					4.737
					5.9497
					4.2365
					15.1345
					4.72261
					5.44377
					13.9115
					5.65759
					9.02526
					10.9755
					5.7943
					4.0097
					11.8306
					22.3219
					4.1599
					4.238
					4.61515
					4.75225
					8.3841
					6.06126
					7.30794
					9.00324
					6.62802
					4.83919
					4.89134
					6.1498
					20.7294
					14.2742
					8.13654
					12.4622
					12.0593
					10.6968
					12.5344
					9.1804
					9.81966
					8.72358
					15.9971
					11.4251
					7.9691
					13.089
					6.9415
					7.9225
					9.9432
					6.1186
					5.7565
					5.6719
					5.4643
					3.4912
					15.8032
					12.5646
					10.9976
					8.51838
					3.22987
					7.3617
					7.1541
					2.65108
					8.48394
					9.4768
					7.855
					9.1064
					10.6466
					8.87346
					3.54441
					7.59522
					4.6975
					7.0272
					7.6418
					6.1194
					8.9796
					4.3187
					6.3488
					5.8072
					16.4751
					17.0228
					12.2119
					10.3808
					4.6556
					4.3237
					14.2463
					7.3509
					9.3985
					9.6491
					7.29
					4.31164
					4.6962
					15.9274
					15.6628
					8.7853
					9.40374
					4.45952
					11.289
					4.41408
					11.4827
					7.93308
					5.2393
					6.57762
					10.1596
					16.1689
					10.4032

## Sheet: Fig1g
OT-I CD8SP			OT-II CD4SP
WT	RIP-mOVA	RIP-OVAhi	WT	RIP-mOVA	RIP-OVAhi
straightness	straightness	straightness	straightness	straightness	straightness
0.05	0.28	0.13	0.11	0.09	0.25
0.41	0.19	0.33	0.56	0.27	0.23
0.17	0.16	0.13	0.49	0.24	0.27
0.33	0.2	0.21	0.1	0.14	0.31
0.45	0.24	0.29	0.33	0.19	0.17
0.26	0.27	0.47	0.15	0.31	0.27
0.1	0.16	0.47	0.04	0.44	0.16
0.15	0.12	0.15	0.57	0.3	0.41
0.18	0.16	0.15	0.31	0.45	0.21
0.36	0.22	0.6	0.31	0.38	0.11
0.11	0.1	0.64	0.45	0.32	0.17
0.41	0.12	0.21	0.14	0.7	0.38
0.36	0.42	0.07	0.11	0.05	0.25
0.44	0.06	0.06	0.27	0.24	0.21
0.47	0.23	0.15	0.05	0.57	0.32
0.45	0.5	0.02	0.07	0.06	0.42
0.71	0.12	0.24	0.09	0.37	0.11
0.52	0.46	0.17	0.27	0.13	0.17
0.3	0.64	0.22	0.29	0.63	0.37
0.2	0.17	0.17	0.18	0.56	0.42
0.17	0.3	0.39	0.13	0.06	0.12
0.2	0.13	0.14	0.22	0.4	0.14
0.22	0.47	0.08	0.04	0.28	0.16
0.28	0.24	0.04	0.17	0.15	0.19
0.29	0.06	0.09	0.16	0.23	0.34
0.15	0.32	0.37	0.58	0.24	0.44
0.59	0.25	0.12	0.31	0.32	0.59
0.31	0.28	0.08	0.44	0.07	0.35
0.39	0.35	0.16	0.14	0.18	0.2
0.23	0.32	0.08	0.22	0.17	0.34
0.18	0.32	0.08	0.34	0.09	0.21
0.31	0.13	0.07	0.35	0.17	0.38
0.55	0.19	0.15	0.3	0.4	0.27
0.72	0.16	0.32	0.52	0.13	0.26
0.26	0.26	0.06	0.3	0.02	0.29
0.49	0.16	0.03	0.34	0.12	0.47
0.46	0.34	0.06	0.45	0.14	0.35
0.48	0.36	0.08	0.31	0.18	0.57
0.61	0.3	0.26	0.29	0.24	0.26
0.43	0.24	0.37	0.11	0.22	0.51
0.5	0.08	0.24	0.47	0.11	0.5
0.67	0.29	0.4	0.48	0.37	0.4
0.4	0.34	0.13	0.14	0.16	0.57
0.44	0.1	0.06	0.21	0.29	0.1
0.52	0.09	0.16	0.47	0.16	0.07
0.5	0.18	0.32	0.62	0.29	0.08
0.26	0.18	0.58	0.51	0.4	0.09
0.34	0.11	0.11	0.57	0.14	0.27
0.73	0.12	0.11	0.46	0.1	0.16
0.43	0.09	0.33	0.33	0.41	0.37
0.62	0.12	0.09	0.34	0.31	0.62
0.61	0.24	0.31	0.37	0.29	0.05
0.24	0.1	0.22	0.27	0.33	0.08
0.42	0.23	0.19	0.17	0.26	0.17
0.47	0.31	0.25	0.2	0.35	0.1
0.58	0.26	0.47	0.29	0.27	0.48
0.66	0.12	0.19	0.49	0.39	0.07
0.64	0.33	0.37	0.18	0.19	0.07
0.62	0.21	0.24	0.18	0.32	0.28
0.84	0.17	0.13	0.11	0.25	0.13
0.5	0.28	0.56	0.16	0.23	0.28
0.46	0.39	0.62	0.11	0.59	0.08
0.58	0.38	0.55	0.28	0.23	0.2
0.73	0.49	0.64	0.4	0.11	0.31
0.87	0.19	0.5	0.63	0.13	0.28
0.47	0.31	0.16	0.33	0.3	0.47
0.35	0.37	0.23	0.3	0.43	0.08
0.21	0.13	0.29	0.32	0.29	0.32
0.19	0.41	0.36	0.13	0.41	0.05
0.31	0.31	0.21	0.57	0.08	0.18
0.17	0.2	0.23	0.07	0.12	0.08
0.21	0.19	0.42	0.41	0.31	0.21
0.39	0.18	0.54	0.19	0.1	0.15
0.17	0.38	0.72	0.28	0.43	0.39
0.6	0.42	0.59	0.25	0.18	0.22
0.11	0.3	0.38	0.33	0.45	0.42
0.63	0.39	0.7	0.22	0.09	0.28
0.49	0.35	0.47	0.25	0.39	0.28
0.56	0.29	0.29	0.42	0.37	0.27
0.4	0.24	0.27	0.23	0.27	0.13
0.84	0.46	0.1	0.36	0.31	0.16
0.65	0.52	0.25	0.43	0.32	0.13
0.4	0.51	0.13	0.43	0.33	0.17
0.71	0.39	0.43	0.49	0.22	0.11
0.23	0.35	0.39	0.22	0.38	0.1
0.56	0.49	0.11	0.59	0.28	0.17
0.34	0.36	0.36	0.74	0.53	0.21
0.58	0.11	0.08	0.42	0.38	0.35
0.65	0.33	0.02	0.5	0.35	0.23
0.59	0.15	0.07	0.63	0.59	0.06
0.29	0.26	0.11	0.62	0.27	0.06
0.56	0.22	0.14	0.5	0.57	0.09
0.48	0.26	0.33	0.61	0.19	0.04
0.17	0.18	0.33	0.7	0.03	0.33
0.06	0.15	0.5	0.25	0.03	0.1
0.03	0.14	0.57	0.17	0.25	0.16
0.49	0.25	0.65	0.11	0.13	0.22
0.5	0.14	0.33	0.32	0.15	0.22
0.33	0.29	0.29	0.29	0.35	0.28
0.44	0.32	0.57	0.24	0.34	0.41
0.53	0.29	0.57	0.61	0.26	0.39
0.59	0.15	0.59	0.52	0.38	0.57
0.56	0.27	0.58	0.13	0.35	0.41
0.68	0.36	0.27	0.59	0.1	0.5
0.24	0.2	0.49	0.49	0.55	0.12
0.14	0.21	0.24	0.35	0.07	0.41
0.06	0.16	0.34	0.21	0.09	0.58
0.19	0.19	0.63	0.06	0.39	0.21
0.24	0.19	0.26	0.75	0.2	0.21
0.15	0.26	0.06	0.27	0.13	0.36
0.1	0.18	0.07	0.36	0.47	0.25
0.52	0.16	0.28	0.47	0.01	0.17
0.14	0.39	0.09	0.07	0.08	0.34
0.2	0.04	0.11	0.29	0.29	0.35
0.54	0.31	0.2	0.32	0.19	0.42
0.35	0.23	0.1	0.25	0.24	0.59
0.63	0.2	0.19	0.37	0.12	0.27
0.11	0.31	0.04	0.12	0.01	0.25
0.86	0.32	0.03	0.06	0.05	0.04
0.47	0.19	0.3	0.33	0.08	0.2
0.35	0.61	0.37	0.29	0.02	0.4
0.47	0.17	0.16	0.59	0.25	0.33
0.25	0.24	0.28	0.34	0.1	0.49
0.54	0.45	0.27	0.34	0.12	0.18
0.77	0.42	0.55	0.51	0.23	0.6
0.24	0.79	0.68	0.31	0.1	0.35
0.41	0.07	0.35	0.12	0.12	0.24
0.32	0.37	0.44	0.17	0.08	0.65
0.36	0.58	0.49	0.33	0.04	0.64
0.33	0.45	0.67	0.52	0.12	0.68
0.07	0.46	0.37	0.22	0.11	0.34
0.02	0.4	0.65	0.47	0.08	0.19
0.08	0.59	0.69	0.26	0.11	0.04
0.25	0.07	0.3	0.48	0.07	0.58
0.22	0.18	0.06	0.45	0.07	0.11
0.06	0.24	0.56	0.09	0.11	0.04
0.28	0.11	0.53	0.38	0.09	0.03
0.17	0.24	0.63	0.48	0.12	0.3
0.62	0.4	0.09	0.5	0.28	0.16
0.19	0.11	0.48	0.18	0.19	0.1
0.04	0.14	0.09	0.14	0.06	0.39
0.04	0.12	0.44	0.07	0.06	0.17
0.24	0.14	0.17	0.08	0.04	0.03
0.05	0.15	0.57	0.14	0.09	0.25
0.25	0.27	0.55	0.12	0.05	0.15
0.12	0.06	0.68	0.11	0.24	0.26
0.07	0.08	0.12	0.2	0.31	0.1
0.21	0.55	0.17	0.26	0.23	0.44
0.56	0.21	0.13	0.27	0.23	0.34
0.16	0.3	0.02	0.2	0.19	0.22
0.36	0.1	0.08	0.08	0.29	0.07
0.25	0.04	0.06	0.69	0.21	0.35
0.42	0.08	0.09	0.34	0.13	0.11
0.32	0.24	0.17	0.5	0.17	0.26
0.19	0.04	0.12	0.06	0.28	0.02
0.41	0.11	0.11	0.71	0.12	0.33
0.08	0.28	0.15	0.75	0.17	0.12
0.44	0.16	0.09	0.33	0.21	0.13
0.08	0.16	0.28	0.47	0.12	0.31
0.38	0.2	0.3	0.22	0.09	0.31
0.25	0.05	0.08	0.35	0.46	0.1
0.23	0.27	0.13	0.41	0.24	0.13
0.03	0.44	0.24	0.45	0.11	0.62
0.03	0.22	0.32	0.27	0.31	0.17
0.06	0.25	0.36	0.09	0.3	0.33
0.06	0.1	0.29	0.35	0.43	0.12
0.02	0.06	0.19	0.45	0.04	0.18
0.09	0.05	0.09	0.23	0.02	0.07
0.13	0.2	0.21	0.11	0.05	0.19
0.44	0.09	0.29	0.32	0.04	0.13
0.22	0.16	0.05	0.29	0.08	0.55
0.18	0.08	0.13	0.48	0.06	0.21
0.08	0.14	0.03	0.36	0.07	0.42
0.32	0.21	0.1	0.41	0.12	0.32
0.41	0.47	0.2	0.21	0.04	0.08
0.05	0.1	0.06	0.44	0.09	0.11
0.22	0.41	0.17	0.11	0.04	0.08
0.25	0.25	0.19	0.39	0.02	0.15
0.42	0.23	0.09	0.6	0.1	0.24
0.24	0.13	0.37	0.25	0.09	0.02
0.1	0.15	0.15	0.4	0.1	0.11
0.25	0.43	0.04	0.36	0.12	0.14
0.24	0.23	0.17	0.43	0.18	0.03
0.24	0.08	0.07	0.04	0.13	0.19
0.33	0.14	0.14	0.58	0.36	0.05
0.12	0.24	0.16	0.42	0.1	0.13
0.4	0.02	0.3	0.42	0.23	0.1
0.21	0.42	0.36	0.19	0.15	0.02
0.11	0.35	0.36	0.54	0.11	0.02
0.08	0.24	0.06	0.49	0.28	0.02
0.19	0.42	0.49	0.28	0.31	0.07
0.42	0.01	0.34	0.43	0.23	0.03
0.33	0.2	0.21	0.36	0.01	0.14
0.61	0.42	0.42	0.57	0.02	0.13
0.07	0.27	0.12	0.33	0.08	0.02
0.14	0.3	0.22	0.47	0.11	0.1
0.62	0.15	0.21	0.34	0.09	0.21
0.23	0.24	0.15	0.21	0.12	0.29
0.5	0.25	0.13	0.32	0.19	0.07
0.62	0.08	0.41	0.67	0.15	0.42
0.22	0.13	0.29	0.27	0.06	0.09
0.11	0.16	0.19	0.24	0.1	0.24
0.32	0.27	0.13	0.53	0.22	0.19
0.09	0.06	0.17	0.25	0.04	0.24
0.18	0.07	0.17	0.44	0.06	0.14
0.26	0.27	0.17	0.19	0.26	0.05
0.18	0.27	0.19	0.79	0.15	0.39
0.55	0.2	0.1	0.7	0.05	0.2
0.4	0.19	0.07	0.33	0.03	0.44
0.38	0.23	0.19	0.5	0.11	0.26
0.25	0.23	0.02	0.25	0.06	0.09
0.42	0.06	0.17	0.15	0.03	0.33
0.23	0.33	0.05	0.55	0.06	0.14
0.23	0.16	0.23	0.63	0.31	0.31
0.25	0.28	0.56	0.49	0.1	0.38
0.12	0.35	0.31	0.57	0.15	0.17
0.37	0.15	0.46	0.32	0.04	0.2
0.33	0.37	0.2	0.61	0.16	0.31
0.13	0.18	0.1	0.39	0.07	0.08
0.06	0.13	0.64	0.33	0.24	0.06
0.13	0.37	0.24	0.34	0.29	0.4
0.34	0.46	0.37	0.49	0.19	0.55
0.22	0.38	0.07	0.68	0.49	0.28
0.05	0.08	0.38	0.26	0.09	0.63
0.23	0.05	0.1	0.26	0.1	0.36
0.48	0.49	0.15	0.67	0.45	0.2
0.19	0.24	0.44	0.7	0.08	0.18
0.12	0.12	0.1	0.47	0.12	0.39
0.2	0.23	0.7	0.23	0.02	0.11
0.17	0.2	0.79	0.47	0.09	0.35
0.14	0.13	0.4	0.45	0.11	0.52
0.18	0.15	0.12	0.5	0.07	0.26
0.29	0.29	0.5	0.65	0.22	0.18
0.13	0.51	0.08	0.22	0.13	0.06
0.28	0.64	0.11	0.32	0.04	0.12
0.23	0.73	0.09	0.43	0.12	0.13
0.23	0.02	0.3	0.67	0.1	0.28
0.12	0.06	0.35	0.48	0.28	0.14
0.21	0.04	0.04	0.4	0.21	0.19
0.19	0.14	0.24	0.3	0.08	0.19
0.24	0.33	0.09	0.47	0.1	0.25
0.11	0.26	0.28	0.33	0.28	0.04
0.09	0.1	0.56	0.44	0.28	0.12
0.28	0.27	0.15	0.75	0.35	0.34
0.59	0.11	0.11	0.75	0.14	0.23
0.25	0.06	0.28	0.74	0.29	0.11
0.24	0.14	0.1	0.57	0.2	0.27
0.21	0.1	0.26	0.56	0.28	0.14
0.35	0.41	0.28	0.13	0.23	0.1
0.28	0.37	0.08	0.19	0.25	0.24
0.17	0.57	0.14	0.56	0.34	0.12
0.17	0.28	0.16	0.36	0.57	0.08
0.5	0.61	0.29	0.66	0.31	0.44
0.06	0.29	0.08	0.48	0.12	0.16
0.54	0.49	0.09	0.1	0.37	0.36
0.27	0.11	0.14	0.29	0.34	0.22
0.21	0.09	0.05	0.33	0.4	0.33
0.38	0.17	0.29	0.19	0.3	0.51
0.41	0.31	0.1	0.17	0.03	0.12
0.41	0.29	0.13	0.36	0.63	0.56
0.21	0.39	0.26	0.13	0.13	0.56
0.05	0.05	0.21	0.36	0.17	0.36
0.67	0.1	0.58	0.22	0.05	0.55
0.52	0.25	0.79	0.31	0.11	0.21
0.45	0.25	0.64	0.22	0.2	0.41
0.42	0.69	0.35	0.24	0.22	0.56
0.52	0.26	0.43	0.52	0.29	0.65
0.8	0.04	0.41	0.29	0.08	0.36
0.24	0.22	0.31	0.18	0.27	0.31
0.37	0.16	0.3	0.58	0.46	0.11
0.4	0.13	0.09	0.55	0.52	0.21
0.39	0.11	0.18	0.2	0.38	0.3
0.28	0.1	0.18	0.42	0.43	0.04
0.25	0.07	0.29	0.4	0.59	0.59
0.23	0.29	0.23	0.24	0.34	0.7
0.01	0.15	0.12	0.46	0.15	0.32
0.09	0.13	0.21	0.37	0.12	0.17
0.04	0.12	0.29	0.48	0.04	0.07
0.17	0.26	0.31	0.24	0.13	0.12
0.24	0.12	0.09	0.54	0.1	0.18
0.11	0.2	0.66	0.24	0.06	0.5
0.07	0.1	0.17	0.18	0.11	0.1
0.17	0.06	0.27	0.14	0.07	0.07
0.07	0.08	0.13	0.3	0.08	0.04
0.43	0.16	0.22	0.2	0.12	0.29
0.21	0.05	0.18	0.15	0.28	0.07
0.29	0.19	0.41	0.13	0.33	0.15
0.08	0.16	0.2	0.39	0.05	0.51
0.07	0.06	0.05	0.31	0.13	0.06
0.07	0.16	0.12	0.41	0.24	0.42
0.4	0.29	0.19	0.2	0.45	0.03
0.07	0.33	0.16	0.45	0.13	0.2
0.38	0.1	0.11	0.65	0.12	0.18
0.22	0.12	0.15	0.66	0.12	0.55
0.57	0.48	0.06	0.52	0.61	0.42
0.15	0.4	0.04	0.31	0.04	0.34
0.68	0.37	0.14	0.17	0.06	0.5
0.08	0.24	0.15	0.42	0.1	0.54
0.28	0.1	0.13	0.72	0.04	0.31
0.17	0.38	0.13	0.59	0.07	0.37
0.15	0.23	0.14	0.3	0.03	0.06
0.09	0.2	0.11	0.23	0.07	0.06
0.09	0.44	0.12	0.43	0.08	0.05
0.3	0.13	0.23	0.21	0.05	0.07
0.26	0.46	0.2	0.34	0.23	0.04
0.28	0.35	0.48	0.57	0.02	0.17
0.24	0.5	0.46	0.54	0.05	0.06
0.05	0.33	0.49	0.55	0.02	0.3
0.24	0.13	0.66	0.26	0.02	0.18
0.17	0.09	0.16	0.39	0.03	0.22
0.3	0.21	0.16	0.26	0.08	0.06
0.08	0.07	0.11	0.53	0.04	0.04
0.07	0.38	0.12	0.61	0.05	0.13
0.16	0.03	0.12	0.08	0.32	0.33
0.12	0.12	0.43	0.41	0.52	0.31
0.14	0.1	0.16	0.19	0.09	0.01
0.12	0.11	0.05	0.18	0.12	0.15
0.08	0.1	0.15	0.37	0.11	0.45
0.05	0.17	0.21	0.37	0.64	0.38
0.1	0.74	0.03	0.63	0.29	0.59
0.03	0.22	0.09	0.66	0.09	0.5
0.06	0.09	0.08	0.32	0.13	0.53
0.19	0.22	0.34	0.62	0.16	0.46
0.15	0.4	0.23	0.57	0.07	0.21
0.17	0.09	0.07	0.44	0.03	0.34
0.21	0.31	0.11	0.2	0.02	0.21
0.48	0.4	0.11	0.08	0.16	0.42
0.45	0.23	0.05	0.06	0.11	0.18
0.2	0.33	0.12	0.14	0.04	0.17
0.34	0.02	0.47	0.46	0.16	0.1
0.24	0.33	0.06	0.12	0.09	0.43
0.17	0.36	0.07	0.14	0.03	0.19
0.17	0.47	0.02	0.08	0.04	0.2
0.09	0.31	0.2	0.09	0.03	0.4
0.06	0.24	0.2	0.38	0.44	0.46
0.18	0.13	0.17	0.13	0.26	0.19
0.32	0.14	0.2	0.48	0.4	0.51
0.06	0.09	0.12	0.41	0.34	0.22
0.12	0.19	0.03	0.39	0.33	0.61
0.32	0.19	0.2	0.5	0.19	0.15
0.18	0.1	0.06	0.06	0.31	0.21
0.06	0.12	0.24	0.19	0.3	0.53
0.2	0.15	0.27	0.21	0.28	0.35
0.29	0.21	0.38	0.25	0.33	0.38
0.14	0.15	0.04	0.12	0.33	0.84
0.16	0.64	0.36	0.11	0.24	0.19
0.19	0.13	0.35	0.65	0.43	0.2
0.4	0.39	0.13	0.16	0.06	0.54
0.32	0.53	0.49	0.29	0.15	0.48
0.26	0.64	0.17	0.26	0.1	0.25
0.1	0.3	0.14	0.04	0.36	0.25
0.29	0.29	0.14	0.34	0.38	0.39
0.21	0.23	0.24	0.24	0.29	0.16
0.47	0.49	0.53	0.13	0.32	0.17
0.62	0.43	0.12	0.14	0.37	0.31
0.21	0.1	0.16	0.21	0.19	0.19
0.28	0.07	0.05	0.37	0.27	0.09
0.62	0.13	0.08	0.26	0.35	0.42
0.36	0.4	0.12	0.32	0.31	0.17
0.18	0.12	0.24	0.32	0.23	0.11
0.32	0.12	0.24	0.45	0.32	0.14
0.45	0.07	0.05	0.26	0.26	0.43
0.24	0.04	0.18	0.11	0.64	0.3
0.29	0.14	0.09	0.35	0.3	0.45
0.54	0.04	0.21	0.18	0.44	0.29
0.44	0.1	0.07	0.16	0.71	0.31
0.25	0.14	0.33	0.3	0.27	0.34
0.55	0.04	0.19	0.44	0.42	0.22
0.6	0.07	0.34	0.15	0.22	0.15
0.8	0.07	0.25	0.47	0.54	0.17
0.62	0.05	0.04	0.72	0.4	0.23
0.75	0.21	0.24	0.77	0.06	0.38
0.53	0.08	0.15	0.5	0.03	0.32
0.13	0.23	0.18	0.39	0.09	0.38
0.31	0.14	0.13	0.14	0.15	0.11
0.33	0.06	0.11	0.23	0.09	0.19
0.52	0.05	0.1	0.26	0.31	0.3
0.19	0.05	0.28	0.62	0.23	0.39
0.18	0.16	0.33	0.33	0.2	0.34
0.55	0.52	0.15	0.37	0.14	0.44
0.43	0.27	0.45	0.7	0.19	0.21
0.08	0.21	0.27	0.16	0.27	0.21
0.32	0.27	0.05	0.25	0.46	0.51
0.09	0.22	0.49	0.18	0.1	0.12
0.33	0.29	0.4	0.19	0.28	0.02
0.24	0.14	0.46	0.62	0.2	0.07
0.32	0.12	0.24	0.57	0.22	0.34
0.29	0.56	0.39	0.42	0.4	0.32
0.04	0.22	0.13	0.23	0.05	0.65
0.14	0.25	0.28	0.23	0.24	0.48
0.28	0.18	0.1	0.28	0.11	0.48
0.08	0.37	0.15	0.16	0.43	0.34
0.15	0.2	0.25	0.69	0.4	0.54
0.15	0.15	0.53	0.26	0.3	0.3
0.13	0.13	0.77	0.5	0.22	0.62
0.38	0.15	0.22	0.51	0.2	0.11
0.35	0.06	0.32		0.11	0.33
0.36	0.2	0.22		0.05	0.52
0.39	0.08	0.23		0.14	0.8
0.42	0.18	0.16		0.1	0.34
0.08	0.28	0.09		0.08	0.36
0.54	0.06	0.21		0.15	0.58
0.7	0.25	0.1		0.14	0.45
0.49	0.22	0.16		0.12	0.13
0.46	0.1	0.1		0.17	0.41
0.59	0.3	0.12		0.07	0.46
0.36	0.1	0.08		0.29	0.51
0.51	0.13	0.28		0.13	0.45
0.52	0.4	0.2		0.11	0.48
0.28	0.18	0.12		0.55	0.32
0.49	0.12	0.07		0.42	0.44
0.5	0.2	0.19		0.6	0.3
0.59	0.16	0.38		0.13	0.56
0.38	0.13	0.15		0.47	0.68
0.31	0.37	0.09		0.29	0.16
0.22	0.04	0.1		0.06	0.53
0.19	0.29	0.28		0.56	0.62
0.15	0.16	0.13		0.31	0.32
0.32	0.23	0.41		0.24	0.32
0.11	0.51	0.19		0.54	0.38
0.31	0.26	0.21		0.7	0.28
0.45	0.33	0.05		0.06	0.38
0.11	0.08	0.29		0.03	0.19
0.25	0.41	0.15		0.04	0.14
0.44	0.53	0.15		0.09	0.33
0.54	0.33	0.08		0.03	0.51
0.16	0.07	0.26		0.06	0.33
0.24	0.15	0.19		0.07	0.49
0.36	0.14	0.26		0.13	0.36
0.33	0.06	0.14		0.13	0.19
0.13	0.09	0.25		0.15	0.3
0.49	0.09	0.18		0.06	0.26
0.2	0.19	0.21		0.59	0.19
0.3	0.24	0.11		0.11	0.36
0.25	0.34	0.37		0.45	0.39
0.19	0.37	0.49		0.24	0.09
0.31	0.15	0.16		0.31	0.16
0.27	0.31	0.15		0.62	0.49
0.21	0.11	0.09		0.16	0.38
0.32	0.31	0.11		0.2	0.27
0.71	0.19	0.26		0.28	0.3
0.56	0.2	0.29		0.21	0.47
0.36	0.4	0.2		0.21	0.2
0.27	0.12	0.24		0.1	0.6
0.38	0.65	0.36		0.22	0.24
0.45	0.5	0.24		0.05	0.35
0.25	0.31	0.39		0.06	0.36
0.42	0.46	0.31		0.31	0.41
0.37	0.05	0.37		0.29	0.35
0.31	0.03	0.12		0.13	0.18
0.53	0.08	0.09		0.42	0.27
0.28	0.49	0.24		0.22	0.47
0.58	0.06	0.12		0.24	0.68
0.3	0.34	0.11		0.16	0.2
0.19	0.58	0.09		0.56	0.59
0.55	0.43	0.17		0.21	0.28
0.5	0.35	0.16		0.2	0.57
0.51	0.29	0.31		0.58	0.61
0.41	0.06	0.24		0.28	0.47
0.25	0.1	0.36		0.21	0.19
0.71	0.26	0.29		0.08	0.2
0.09	0.19	0.22		0.2	0.21
0.2	0.2	0.16		0.45	0.45
0.25	0.14	0.27		0.11	0.17
0.4	0.02	0.17		0.38	0.22
0.13	0.03	0.15		0.23	0.38
0.34	0.04	0.24		0.06	0.45
0.24	0.06	0.16		0.34	0.14
0.28	0.06	0.24		0.52	0.29
0.16	0.32	0.09		0.13	0.37
0.41	0.19	0.4		0.13	0.08
0.15	0.21	0.08		0.06	0.59
0.69	0.11	0.14		0.07	0.49
0.51	0.18	0.02		0.23	0.55
0.6	0.29	0.21		0.14	0.5
0.66	0.14	0.18		0.09	0.51
0.07	0.5	0.28		0.03	0.28
0.32	0.48	0.22		0.03	0.49
0.25	0.47	0.08		0.18	0.24
0.22	0.09	0.04		0.4	0.52
0.28	0.16	0.09		0.08	0.45
0.4	0.3	0.15		0.3	0.25
0.06	0.23	0.11		0.25	0.58
0.35	0.26	0.05		0.16	0.35
0.37	0.07	0.18		0.23	0.25
0.16	0.13	0.11		0.04	0.16
0.2	0.1	0.25		0.2	0.33
0.03	0.33	0.33		0.35	0.15
0.26	0.3	0.16		0.16	0.18
0.37	0.07	0.07		0.15	0.27
0.26	0.23	0.1		0.31	0.44
0.13	0.35	0.14		0.05	0.2
0.57	0.25	0.1		0.16	0.27
0.67	0.49	0.13		0.1	0.17
0.15	0.08	0.15		0.46	0.46
0.32	0.27	0.09		0.17	0.41
0.17	0.1	0.08		0.23	0.4
0.21	0.11	0.08		0.05	0.37
0.2	0.47	0.23		0.08	0.53
0.62	0.11	0.14		0.1	0.5
0.43	0.09	0.11		0.1	0.22
0.31	0.14	0.28		0.23	0.37
0.47	0.04	0.3		0.17	0.22
0.17	0.04	0.05		0.52	0.75
0.24	0.1	0.14		0.53	0.36
0.27	0.14	0.07		0.22	0.65
0.28	0.21	0.19		0.89	0.26
0.21	0.14	0.25		0.04	0.69
0.23	0.1	0.12		0.04	0.34
0.22	0.12	0.45		0.35	0.25
0.12	0.05	0.26		0.06	0.48
0.43	0.09	0.06		0.11	0.31
0.12	0.15	0.21		0.14	0.1
0.06	0.27	0.31		0.03	0.6
0.24	0.25	0.23		0.46	0.54
0.22	0.09	0.12		0.27	0.79
0.11	0.22	0.24		0.4	0.59
0.32	0.34	0.22		0.22	0.51
0.1	0.05	0.21		0.18	0.45
0.05	0.11	0.1		0.15	0.71
0.2	0.05	0.29		0.13	0.68
0.24	0.15	0.22		0.33	0.68
0.37	0.17	0.06		0.08	0.23
0.54	0.07	0.03		0.05	0.36
0.42	0.49	0.04		0.39	0.62
0.38	0.16	0.06		0.04	0.21
0.2	0.53	0.12		0.08	0.09
0.32	0.36	0.06		0.1	0.39
0.44	0.14	0.08		0.23	0.4
0.46	0.06	0.07		0.29	0.59
0.6	0.09	0.44		0.1	0.05
0.47	0.14	0.12		0.19	0.22
0.23	0.16	0.23		0.14	0.51
0.37	0.3	0.08		0.19	0.52
0.64	0.09	0.15		0.41	0.3
0.37	0.16	0.34		0.2	0.37
0.19	0.28	0.25		0.27	0.22
0.24	0.38	0.12		0.21	0.28
0.02	0.09	0.18		0.3	0.28
0.1	0.17	0.09		0.24	0.26
0.22	0.08	0.03		0.23	0.1
0.47	0.2	0.24		0.37	0.4
0.34	0.14	0.12		0.17	0.52
0.5	0.29	0.55		0.09	0.25
0.15	0.25	0.59		0.14	0.15
0.1	0.41	0.15		0.24	0.17
0.53	0.1	0.37		0.41	0.24
0.36	0.18	0.55		0.26	0.23
0.4	0.07	0.38		0.22	0.37
0.15	0.34	0.64		0.31	0.12
0.14	0.17	0.67		0.37	0.17
0.19	0.64	0.07		0.1	0.28
0.26	0.14	0.09		0.21	0.06
0.18	0.15	0.04		0.15	0.07
0.11	0.13	0.14		0.07	0.28
0.06	0.09	0.08		0.27	0.34
0.27	0.45	0.09		0.22	0.07
0.46	0.1	0.16		0.24	0.36
0.15	0.62	0.55		0.32	0.23
0.37	0.18	0.02		0.08	0.23
0.27	0.63	0.02		0.32	0.16
0.11	0.39	0.15		0.66	0.13
0.53	0.73	0.09		0.53	0.14
0.38	0.66	0.06		0.5	0.29
0.1	0.35	0.28		0.08	0.12
0.13	0.18	0.52		0.24	0.08
0.17	0.1	0.25		0.2	0.18
0.12	0.1	0.4		0.37	0.28
0.18	0.11	0.09		0.39	0.22
0.33	0.15	0.45		0.33	0.49
0.26	0.13	0.69		0.04	0.17
0.27	0.09	0.09		0.06	0.27
0.36	0.32	0.08		0.12	0.36
0.04	0.15	0.07		0.07	0.31
0.21	0.25	0.22		0.04	0.21
0.28	0.16	0.18		0.27	0.27
0.38	0.3	0.11		0.19	0.4
0.62	0.13	0.07		0.03	0.13
0.15	0.13	0.23		0.31	0.37
0.11	0.17	0.18		0.06	0.39
0.05	0.26	0.11		0.24	0.15
0.54	0.26	0.1		0.13	0.33
0.42	0.15	0.14		0.07	0.3
0.35	0.1	0.06		0.15	0.42
0.29	0.11	0.02		0.3	0.11
0.33	0.23	0.23		0.15	0.56
0.3	0.29	0.11		0.21	0.43
0.58	0.22	0.29		0.31	0.25
0.56	0.09	0.21		0.13	0.05
0.36	0.08	0.19		0.54	0.07
0.3	0.06	0.26		0.03	0.35
0.23	0.1	0.08		0.25	0.27
0.25	0.09	0.09		0.16	0.43
0.07	0.12	0.38		0.25	0.11
0.22	0.09	0.22		0.45	0.18
0.27	0.24	0.04		0.15	0.11
0.38	0.75	0.19		0.1	0.17
0.44	0.49	0.03		0.32	0.22
0.31	0.73	0.7		0.36	0.26
0.5	0.48	0.18		0.16	0.1
0.51	0.09	0.53		0.14	0.46
0.36	0.23	0.08		0.18	0.29
0.16	0.25	0.8		0.11	0.09
0.64	0.59	0.32		0.22	0.36
0.29	0.73	0.09		0.17	0.33
0.65	0.22	0.18		0.31	0.24
0.33	0.15	0.15		0.18	0.11
0.51	0.44	0.24		0.06	0.45
0.43	0.31	0.19		0.18	0.25
0.16	0.29	0.14		0.22	0.55
0.77	0.2	0.03		0.54	0.36
0.1	0.56	0.21		0.41	0.56
0.01	0.43	0.14		0.12	0.74
0.22	0.55	0.22		0.14	0.45
0.31	0.08	0.21		0.11	0.34
0.14	0.41	0.04		0.24	0.73
0.11	0.23	0.17		0.63	0.34
0.3	0.21	0.22		0.17	0.21
0.32	0.31	0.42		0.2	0.17
0.29	0.03	0.3		0.36	0.34
0.06	0.17	0.27		0.48	0.38
0.09	0.1	0.15		0.43	0.37
0.32	0.17	0.39		0.39	0.29
0.31	0.16	0.65		0.09	0.08
0.4	0.13	0.64		0.42	0.07
0.41	0.11	0.44		0.25	0.72
0.09	0.12	0.05		0.15	0.28
0.7	0.16	0.89		0.52	0.51
0.23	0.13	0.36		0.44	0.35
0.27	0.07	0.57		0.47	0.68
0.2	0.13	0.06		0.49	0.5
0.38	0.09	0.43		0.61	0.65
0.43	0.58	0.23		0.71	0.36
0.26	0.16	0.11		0.64	0.33
0.35	0.04	0.11		0.48	0.08
0.26	0.11	0.03		0.67	0.6
0.11	0.05	0.16		0.55	0.07
0.48	0.09	0.16		0.33	0.87
0.5	0.04	0.61		0.41	0.5
0.52	0.23	0.43		0.53	0.45
0.33	0.15	0.42		0.53	0.51
0.33	0.44	0.35		0.45	0.56
0.23	0.47	0.63		0.6	0.27
0.31	0.03	0.4		0.61	0.35
0.34	0.3	0.11		0.6	0.28
0.45	0.55	0.14		0.44	0.64
0.59	0.51	0.19		0.39	0.28
0.11	0.15	0.14		0.4	0.42
0.11	0.43	0.11		0.23	0.26
0.38	0.72	0.26		0.37	0.49
0.32	0.52	0.2		0.13	0.26
0.37	0.03	0.22		0.22	0.25
0.04	0.15	0.22		0.39	0.13
0.57	0.5	0.16		0.73	0.13
0.35	0.2	0.16		0.26	0.22
0.47	0.23	0.35		0.25	0.07
0.36	0.21	0.15		0.23	0.17
0.53	0.43	0.16		0.33	0.12
0.31	0.21	0.12		0.79	0.11
0.55	0.24	0.34		0.48	0.38
0.24	0.26	0.29		0.46	0.1
0.63	0.61	0.26		0.42	0.23
0.74	0.08	0.08		0.26	0.2
0.46	0.25	0.56		0.52	0.31
0.42	0.42	0.07		0.09	0.2
0.26	0.12	0.08		0.38	0.14
0.31	0.09	0.06		0.52	0.12
0.19	0.08	0.21		0.6	0.2
0.52	0.06	0.04		0.64	0.31
0.53	0.05	0.06		0.54	0.02
0.18	0.04	0.06		0.17	0.13
0.13	0.12	0.05		0.05	0.22
0.3	0.14	0.09		0.05	0.37
0.22	0.09	0.1		0.31	0.32
0.08	0.08	0.18		0.08	0.4
0.3	0.05	0.17		0.24	0.21
0.18	0.02	0.18		0.12	0.44
0.69	0.08	0.1		0.3	0.3
0.12	0.04	0.21		0.11	0.17
0.43	0.09	0.15		0.43	0.44
0.44	0.14	0.42		0.28	0.45
0.43	0.14	0.15		0.38	0.11
0.47	0.16	0.04		0.35	0.17
0.37	0.06	0.4		0.23	0.29
0.39	0.1	0.24		0.11	0.38
0.63	0.08	0.24		0.38	0.12
0.2	0.32	0.3		0.32	0.17
0.35	0.1	0.09		0.52	0.02
0.34	0.12	0.09		0.24	0.06
0.26	0.24	0.06		0.06	0.22
0.29	0.11	0.14		0.27	0.15
0.52	0.09	0.09		0.12	0.13
0.65	0.42	0.08		0.19	0.08
0.41	0.03	0.12		0.45	0.28
0.05	0.06	0.22		0.14	0.71
0.02	0.24	0.17		0.03	0.26
0.14	0.05	0.12		0.06	0.47
0.08	0.13	0.08		0.08	0.09
0.11	0.06	0.14		0.14	0.34
0.2	0.1	0.08		0.07	0.49
0.06	0.05	0.1		0.06	0.07
0.3	0.22	0.05		0.16	0.4
0.37	0.13	0.06		0.05	0.06
0.3	0.26	0.18		0.1	0.2
0.51	0.18	0.13		0.11	0.42
0.04	0.17	0.08		0.49	0.58
0.32	0.42	0.06		0.34	0.4
0.18	0.16	0.01		0.34	0.59
0.62	0.19	0.04		0.35	0.46
0.1	0.37	0.04		0.17	0.51
0.28	0.25	0.19		0.2	0.64
0.04	0.44	0.05		0.03	0.1
0.12	0.45	0.02		0.23	0.32
0.27	0.15	0.07		0.41	0.43
0.17	0.11	0.14		0.19	0.48
0.2	0.13	0.06		0.54	0.15
0.22	0.3	0.14		0.58	0.24
0.15	0.27	0.26		0.53	0.57
0.16	0.29	0.42		0.1	0.24
0.25	0.07	0.12		0.3	0.48
0.22	0.12	0.18		0.36	0.34
0.55	0.27	0.58		0.77	0.56
0.17	0.61	0.06		0.24	0.39
0.19	0.09	0.26		0.24	0.12
0.09	0.24	0.02		0.7	0.6
0.31	0.16	0.06		0.1	0.25
0.55	0.47	0.13		0.68	0.11
0.49	0.09	0.01		0.43	0.13
0.58	0.18	0.08		0.8	0.42
0.51	0.2	0.15		0.19	0.25
0.32	0.1	0.02		0.29	0.25
0.67	0.12	0.13		0.14	0.17
0.24	0.34	0.07		0.13	0.38
0.12	0.73	0.06		0.44	0.16
0.38	0.08	0.07		0.26	0.23
0.47	0.27	0.09		0.24	0.25
0.34	0.17	0.05		0.2	0.32
0.16	0.72	0.07		0.2	0.48
0.21	0.25	0.26		0.11	0.2
0.26	0.47	0.01		0.43	0.19
0.16	0.12	0.18		0.35	0.11
0.3	0.22	0.05		0.11	0.33
0.21	0.33	0.07		0.19	0.21
0.21	0.13	0.2		0.12	0.18
0.19	0.28	0.12		0.35	0.16
0.22	0.61	0.37		0.2	0.15
0.28	0.24	0.43		0.07	0.38
0.1	0.47	0.17		0.36	0.32
0.33	0.08	0.67		0.13	0.11
0.08	0.45	0.32		0.15	0.13
0.24	0.16	0.25		0.09	0.2
0.34	0.13	0.4		0.74	0.19
0.53	0.09	0.07		0.25	0.15
0.25	0.09	0.05		0.6	0.16
0.17	0.06	0.07		0.59	0.54
0.44	0.19	0.06		0.16	0.27
0.41	0.02	0.05		0.69	0.2
0.24	0.16	0.15		0.56	0.62
0.61	0.41	0.03		0.12	0.38
0.25	0.06	0.25		0.55	0.46
0.4	0.14	0.17		0.19	0.35
0.52	0.09	0.07		0.27	0.32
0.4	0.09	0.09		0.39	0.31
0.2	0.14	0.1		0.08	0.24
0.35	0.02	0.06		0.1	0.29
0.46	0.4	0.01		0.19	0.11
0.47	0.04	0.04		0.18	0.26
0.55	0.44	0.08		0.06	0.7
0.3	0.22	0.07		0.23	0.15
0.69	0.14	0.14		0.31	0.53
0.37	0.14	0.06		0.29	0.61
0.25	0.17	0.06		0.59	0.5
0.7	0.15	0.09		0.4	0.43
0.31	0.26	0.13		0.32	0.36
0.63	0.12	0.32		0.42	0.45
0.27	0.06	0.36		0.15	0.66
0.65	0.03	0.09		0.53	0.24
0.71	0.08	0.14		0.41	0.08
0.68	0.27	0.17		0.32	0.53
0.82	0.3	0.06		0.36	0.62
0.54	0.13	0.11		0.32	0.29
0.35	0.41	0.22		0.67	0.48
0.47	0.61	0.24		0.16	0.67
0.22	0.27	0.2		0.46	0.76
0.11	0.47	0.15		0.55	0.21
0.23	0.45	0.24		0.48	0.23
0.36	0.7	0.08		0.4	0.16
0.15	0.1	0.1		0.61	0.19
0.22	0.18	0.12		0.25	0.18
0.15	0.42	0.1		0.07	0.21
0.15	0.07	0.05		0.19	0.11
0.14	0.52	0.16		0.23	0.34
0.13	0.58	0.55		0.36	0.1
0.22	0.28	0.11		0.25	0.16
0.26	0.02	0.07		0.62	0.49
0.17	0.19	0.08		0.57	0.24
0.14	0.33	0.06		0.19	0.22
0.31	0.43	0.22		0.57	0.05
0.14		0.1		0.21	0.14
0.12		0.29		0.13	0.34
0.27		0.07		0.33	0.16
0.35		0.08		0.08	0.13
0.24		0.19		0.19	0.27
0.07		0.13		0.7	0.21
0.43		0.1		0.36	0.04
0.34		0.03		0.18	0.31
0.5		0.12		0.08	0.09
0.46		0.08		0.32	0.23
0.54		0.18		0.24	0.1
0.44		0.17		0.51	0.22
0.29		0.13		0.31	0.17
0.28		0.51		0.32	0.12
0.02		0.39		0.26	0.14
0.13				0.19	0.4
0.41				0.29	0.24
0.5				0.45	0.29
0.47				0.54	0.36
0.5				0.58	0.29
0.55				0.45	0.36
0.75				0.29	0.23
0.04				0.2	0.3
0.39				0.05	0.17
0.38				0.06	0.1
0.51				0.15	0.19
0.34				0.14	0.49
0.15				0.25	0.4
0.25				0.28	0.51
0.52				0.25	0.33
0.17				0.28	0.18
0.24				0.29	0.12
0.41				0.18	0.13
0.33				0.16	0.11
0.34				0.27	0.5
0.38				0.17	0.32
0.13				0.1	0.32
0.38				0.17	0.27
0.21				0.03	0.52
0.51				0.16	0.28
0.12				0.04	0.3
0.22				0.14	0.34
0.41				0.26	0.29
0.57				0.11	0.1
0.12				0.26	0.59
0.47				0.21	0.42
0.55				0.62	0.51
0.47				0.51	0.3
0.15				0.28	0.21
0.4				0.17	0.58
0.41				0.2	0.23
0.57				0.03	0.53
0.56				0.35	0.54
0.4				0.45	0.23
0.44				0.21	0.29
0.46				0.19	0.05
0.25				0.38	0.24
0.31				0.14	0.36
0.35				0.35	0.05
0.28				0.26	0.04
0.2				0.28	0.11
0.39				0.27	0.11
0.54				0.13	0.08
0.21				0.5	0.06
0.57				0.46	0.19
0.37				0.17	0.05
0.53				0.18	0.26
0.35				0.21	0.07
0.32				0.18	0.17
0.17				0.33	0.43
0.43				0.17	0.12
0.64				0.46	0.11
0.18				0.2	0.36
0.43				0.49	0.27
0.59				0.08	0.08
0.15				0.44	0.34
0.4				0.34	0.5
0.41				0.06	0.03
0.57				0.2	0.15
0.56				0.41	0.12
0.4				0.46	0.47
0.44				0.14	0.05
0.46				0.53	0.06
0.25				0.26	0.14
0.31				0.35	0.12
0.35				0.48	0.26
0.28				0.24	0.1
0.2				0.23	0.13
0.39				0.35	0.27
0.54				0.05	0.04
0.21				0.62	0.39
0.57				0.36	0.1
0.37				0.2	0.21
0.53				0.29	0.16
0.35				0.6	0.04
0.32				0.19	0.05
0.17				0.73	0.14
0.43				0.2	0.04
0.64				0.49	0.05
0.18				0.29	0.25
0.43				0.57	0.09
0.59				0.6	0.07
				0.39	0.1
				0.7	0.12
				0.29	0.42
				0.3	0.54
				0.3	0.13
				0.47	0.21
				0.57	0.23
				0.4	0.18
				0.6	0.15
				0.69	0.28
				0.89	0.32
				0.23	0.3
				0.58	0.12
				0.34	0.08
				0.3	0.27
				0.25	0.15
				0.1	0.02
				0.13	0.05
				0.07	0.29
				0.23	0.4
				0.12	0.17
				0.13	0.17
				0.15	0.3
				0.07	0.15
				0.15	0.54
				0.17	0.53
				0.13	0.44
				0.21	0.64
				0.16	0.38
				0.19	0.54
				0.1	0.38
				0.36	0.63
				0.32	0.46
				0.23	0.05
				0.23	0.43
				0.14	0.17
				0.4	0.03
				0.29	0.28
				0.2	0.62
				0.07	0.09
				0.1	0.12
				0.42	0.47
				0.11	0.12
				0.37	0.47
				0.51	0.47
				0.26	0.23
				0.14	0.32
				0.32	0.65
				0.29	0.33
				0.18	0.26
				0.52	0.36
				0.46	0.06
				0.41	0.22
				0.3	0.14
				0.58	0.2
				0.23	0.07
				0.43	0.29
				0.14	0.3
				0.65	0.08
				0.52	0.01
				0.11	0.1
				0.41	0.05
				0.32	0.03
				0.34	0.02
				0.53	0.03
				0.19	0.06
				0.21	0.06
				0.19	0.33
				0.24	0.01
				0.83	0.39
				0.31	0.26
				0.55	0.09
				0.21	0.31
				0.45	0.13
				0.19	0.02
				0.42	0.04
				0.78	0.05
				0.37	0.25
				0.58	0.18
				0.48	0.17
				0.24	0.11
				0.16	0.05
				0.08	0.04
				0.1	0.15
				0.15	0.26
				0.1	0.06
				0.28	0.05
				0.08	0.06
				0.07	0.04
				0.14	0.04
				0.17	0.09
				0.11	0.04
				0.2	0.41
				0.19	0.55
				0.05	0.19
				0.34	0.32
				0.1	0.13
				0.1	0.19
				0.19	0.11
				0.12	0.44
				0.11	0.18
				0.13	0.21
				0.14	0.07
				0.13	0.06
				0.18	0.08
				0.12	0.25
				0.14	0.06
				0.12	0.03
				0.29	0.25
				0.38	0.05
				0.35	0.23
				0.4	0.27
				0.26	0.22
				0.4	0.09
				0.18	0.14
				0.17	0.08
				0.23	0.16
				0.15	0.18
				0.48	0.04
				0.25	0.06
				0.2	0.39
				0.08	0.02
				0.19	0.35
				0.55	0.15
				0.24	0.13
				0.36	0.23
				0.26	0.17
				0.24	0.1
				0.11	0.6
				0.48	0.05
				0.12	0.19
				0.41	0.04
				0.2	0.59
				0.22	0.18
				0.43	0.19
				0.72	0.69
				0.32	0.1
				0.07	0.27
				0.43	0.07
				0.37	0.42
				0.1	0.6
				0.22	0.23
				0.37	0.15
				0.5	0.08
				0.6	0.01
				0.55	0.07
				0.21	0.07
				0.23	0.14
				0.81	0.04
				0.55	0.06
				0.58	0.03
				0.69	0.16
				0.56	0.09
				0.27	0.06
				0.06	0.09
				0.56	0.09
				0.16	0.43
				0.14	0.35
				0.07	0.28
				0.47	0.05
				0.46	0.17
				0.36	0.04
				0.13	0.39
				0.53	0.08
				0.06	0.5
				0.03	0.08
				0.04	0.08
				0.26	0.08
				0.08	0.04
				0.17	0.18
				0.14	0.04
				0.11	0.08
				0.14	0.17
				0.48	0.05
				0.15	0.05
				0.38	0.06
				0.08	0.05
				0.07	0.08
				0.16	0.02
				0.05	0.18
				0.09	0.18
				0.07	0.04
				0.04	0.08
				0.74	0.07
				0.09	0.03
				0.1	0.04
				0.07	0.17
				0.03	0.32
				0.12	0.19
				0.27	0.46
				0.18	0.17
				0.09	0.21
				0.3	0.08
				0.06	0.07
				0.31	0.18
				0.1	0.48
				0.12	0.19
				0.26	0.15
				0.27	0.41
				0.3	0.33
				0.15	0.06
				0.43	0.17
				0.13	0.4
				0.1	0.41
				0.63	0.03
				0.17	0.31
				0.57	0.5
				0.16	0.26
				0.39	0.24
				0.32	0.19
				0.21	0.19
				0.39	0.35
				0.27	0.14
				0.23	0.39
				0.29	0.59
				0.17	0.25
				0.55	0.24
				0.54	0.52
				0.6	0.32
				0.39	0.18
				0.82	0.38
				0.41	0.25
				0.62	0.21
				0.63	0.03
				0.71	0.28
				0.11	0.33
				0.09	0.6
				0.08	0.08
				0.05	0.54
				0.17	0.19
				0.03	0.04
				0.06	0.16
				0.14	0.16
				0.11	0.38
				0.19	0.1
				0.08	0.05
				0.13	0.14
				0.05	0.31
				0.1	0.26
				0.07	0.39
				0.08	0.31
				0.11	0.31
				0.17	0.65
				0.24	0.31
				0.04	0.52
				0.07	0.35
				0.61	0.81
				0.29	0.34
				0.68	0.25
				0.31	0.53
				0.65	0.05
				0.11	0.55
					0.49
					0.65
					0.52
					0.46
					0.22
					0.32
					0.07
					0.19
					0.03
					0.27
					0.24
					0.09
					0.21
					0.34
					0.21
					0.03
					0.27
					0.11
					0.04
					0.35
					0.08
					0.1
					0.15
					0.44
					0.17
					0.4
					0.29
					0.47
					0.03
					0.02
					0.23
					0.27
					0.03
					0.25
					0.3
					0.32
					0.12
					0.11
					0.29
					0.05
					0.07
					0.09
					0.29
					0.06
					0.14
					0.24
					0.19
					0.4
					0.38
					0.2
					0.24
					0.09
					0.12
					0.25
					0.37
					0.25
					0.36
					0.63
					0.56
					0.29
					0.12
					0.67
					0.05
					0.58
					0.26
					0.48
					0.42
					0.18
					0.42
					0.64
					0.33
					0.09
					0.65
					0.13
					0.09
					0.21
					0.57
					0.08
					0.5
					0.45
					0.21
					0.24
					0.44
					0.43
					0.17
					0.32
					0.2
					0.22
					0.35
					0.19
					0.14
					0.1
					0.08
					0.33
					0.29
					0.08
					0.17
					0.36
					0.67
					0.69
					0.7
					0.19
					0.3
					0.44
					0.21
					0.45
					0.24
					0.49
					0.22
					0.48
					0.43
					0.37
					0.4
					0.45
					0.63
					0.42
					0.36
					0.67
					0.35
					0.56
					0.1
					0.51
					0.41
					0.67
					0.47
					0.3
					0.11
					0.29
					0.18
					0.4
					0.42
					0.21
					0.13
					0.12
					0.56
					0.15
					0.24
					0.43
					0.35
					0.24
					0.21
					0.14
					0.6
					0.56
					0.26
					0.37
					0.7
					0.26
					0.14
					0.09
					0.24
					0.3
					0.1
					0.04
					0.11
					0.28
					0.07
					0.39
					0.42
					0.27
					0.02
					0.17
					0.29
					0.1
					0.39
					0.3
					0.23
					0.21
					0.49
					0.42
					0.18
					0.37
					0.3
					0.66
					0.05
					0.06
					0.12
					0.3
					0.06
					0.09
					0.34
					0.71
					0.21
					0.11
					0.16
					0.29
					0.34
					0.16
					0.2
					0.22
					0.04
					0.06
					0.34
					0.39
					0.35
					0.24
					0.16
					0.35
					0.15
					0.12
					0.18
					0.19
					0.19
					0.35
					0.14
					0.39
					0.59
					0.25
					0.24
					0.52
					0.32
					0.18
					0.38
					0.25
					0.21
					0.03
					0.28
					0.33
					0.6
					0.08
					0.54
					0.19
					0.04
					0.16
					0.16
					0.38
					0.1
					0.05
					0.14
					0.31
					0.26
					0.39
					0.31
					0.31
					0.65
					0.31
					0.52
					0.35
					0.81
					0.34
					0.25
					0.53
					0.05
					0.55
					0.49
					0.65
					0.52
					0.46
					0.22
					0.32
					0.07
					0.19
					0.03
					0.27
					0.24
					0.09
					0.21
					0.34
					0.21
					0.03
					0.27
					0.11
					0.04
					0.35
					0.08
					0.1
					0.15
					0.44
					0.17
					0.4
					0.29
					0.47
					0.03
					0.02
					0.23
					0.27
					0.03
					0.25
					0.3
					0.32
					0.12
					0.11
					0.29
					0.05
					0.07
					0.09
					0.29
					0.06
					0.14
					0.24
					0.19
					0.4
					0.38
					0.2
					0.24
					0.09
					0.12
					0.25
					0.37
					0.25
					0.36
					0.63
					0.56
					0.29
					0.12
					0.67
					0.05
					0.58
					0.26
					0.48
					0.42

## Sheet: Fig1h
APC contacting initial responder
time (s)	Ca2+ ratio	velocity (um/min)	distance (um)
15	1.11499	4.63292	10.69
30	1.18715	2.59461	11.51
45	0.947886	2.22629	9.63
60	0.951452	2.40354	8.81
75	0.772321	4.58336	7.98
90	0.740673	7.52058	6.58
105	0.993641	4.09017	5.28
120	0.86403	4.27126	7.4
135	0.876694	5.97689	8.7
150	0.876331	6.39456	7.16
165	0.86215	7.79238	10.03
180	0.849589	6.67038	13.56
195	0.84394	11.6912	14
210	0.70502	13.6566	14.56
225	0.783485	12.8428	13.36
240	0.90539	14.3328	7.02
255	0.826538	8.1051	5.28
270	0.734562	8.89344	5.28
285	0.677988	22.4794	2.23
300	0.685934	22.8007	0
315	0.872867	9.5433	0
330	0.649871	8.33208	0
345	0.797248	6.8829	0
360	0.655746	6.61626	0
375	0.81075	6.09336	0
390	0.635567	15.7267	0
405	0.604289	14.2222	0
420	0.808746	6.24192	0
435	0.886861	7.67088	0
450	0.715346	5.90306	0
465	0.690593	2.82125	0
480	1.0003	3.28984	0
495	1.27934	3.88831	0
510	1.12146	5.05864	0
525	0.986953	3.06282	0
540	0.943029	2.91676	0
555	1.18364	2.64274	0
570	1.26906	1.45025	0
585	1.04772	3.74384	0
600	1.02092	3.29188	0
615	1.00578	1.08387	0
630	1.19949	1.29689	0
645	1.28358	1.4817	0
660	1.21304	1.07777	0
675	1.24591	1.02762	0
690	1.28623	0.429977	0
705	1.19544	2.03155	0
720	1.14452	2.72064	0
735	1.22406	2.93165	0
750	1.06793	1.8617	0
765	0.927705	0.471478	0
780	1.42735	1.42726	0
795	1.06015	1.78874	0
810	1.21874	1.30722	0
825	1.21117	2.04527	0
840	1.55429	2.57443	0
855	1.04567	3.49806	0
870	1.41702	2.58808	0
885	1.17287	1.48597	0
900	0.999413	2.07347	0

## Sheet: Fig1i
APC contacting sustained responder
time (s)	Ca2+ ratio	velocity (um/min)	distance (um)
15	1.09473	8.51316	2.97989
30	1.17336	4.33533	0
45	1.29074	2.44194	0
60	1.22764	2.02229	0
75	1.16355	0.410547	0
90	1.1998	2.88112	0
105	1.15627	2.01977	0
120	1.25117	2.39545	5
135	1.47665	6.39024	0
150	1.29958	6.01752	0
165	1.41701	2.55487	0
180	1.16875	3.55921	0
195	1.26708	8.65068	0
210	1.15649	5.17874	0
225	1.14953	6.53646	0
240	1.36589	3.36848	0
255	1.15649	3.44983	0
270	1.08219	4.04968	0
285	1.12838	4.25306	0
300	1.30016	2.90144	0
315	1.15476	3.81436	0
330	1.27991	2.84834	0
345	1.17707	3.51865	0
360	1.40501	3.65777	0
375	1.10988	2.96556	0
390	1.07752	7.8276	0
405	1.23054	1.92648	0
420	1.48977	5.17128	0
435	1.35038	3.17464	0.738414
450	1.32718	1.64221	0.522138
465	1.40732	3.12515	0
480	1.38369	4.38567	0
495	1.08892	1.9451	0
510	1.35537	1.44519	0
525	1.38148	1.17655	0
540	1.08573	2.6461	0
555	1.17807	3.35878	0
570	1.36521	1.2329	0
585	1.20097	3.44363	0
600	1.37936	1.98498	0
615	1.40577	2.11244	0
630	1.34855	1.89119	0
645	1.4037	2.92186	0
660	1.10494	2.98849	0
675	1.26527	0.45581	0
690	1.0057	1.32629	0
705	1.43193	2.095	0
720	1.27992	2.43777	0
735	1.24434	1.41277	0
750	1.58638	1.82455	0
765	1.25987	1.5678	0
780	1.36676	3.21921	0
795	1.43078	2.49857	0
810	1.46161	2.16137	0
825	1.57802	1.89084	0
840	1.22235	1.19185	0
855	1.58627	0.915048	0
870	1.39553	0.497698	0
885	1.28994	1.8991	0
900	1.47317	4.27336	0

## Sheet: Fig1j
non-visualized APC contact sustained responder in aggregate
time (s)	Ca2+ ratio	velocity (um/min)	distance (um)
15	0.758017	7.64898	28.49
30	0.919761	5.22608	31.23
45	0.765876	3.24187	31.43
60	1.38939	2.41713	30.24
75	1.66587	5.00759	31.4
90	1.31419	4.03415	21.88
105	1.37773	8.47746	21.4
120	1.19072	11.0321	23.77
135	1.3587	7.41258	34.39
150	1.74716	3.41057	33.39
165	1.85643	2.05233	33.87
180	1.4458	3.65718	33.73
195	1.95935	4.55282	30.24
210	1.11793	1.65742	30.78
225	1.4265	3.52996	29.82
240	1.38935	3.51989	30.82
255	1.17824	2.91995	28.34
270	1.48791	2.01173	30.09
285	1.52883	0.454258	28.86
300	1.22421	2.098	29.44
315	1.34759	2.13996	28.64
330	1.9973	1.83064	29.56
345	1.60065	0.82227	30.24
360	1.23214	2.29495	30.96
375	1.2698	3.08272	30.38
390	1.31935	0.930048	31.24
405	1.42517	0.860166	31.73
420	0.964028	2.13899	32.07
435	0.859465	1.47941	29.56
450	1.00137	3.71771	33.15
465	0.983933	0.516935	32.47
480	1.50402	2.67321	31.64
495	1.37725	2.77105	30.14
510	1.37168	0.911508	30.38
525	1.30131	1.78249	30.47
540	1.18802	2.60471	30.04
555	1.62437	1.06492	29.94
570	1.63529	2.4896	30.85
585	1.17678	8.5035	30.61
600	1.24985	7.78488	36.12
615	1.19664	3.79496	37.76
630	1.41375	2.30335	38.34
645	1.13119	1.81062	38.83
660	1.42178	0.607824	38.76
675	1.08679	0.394859	37.18
690	1.40214	1.10707	36.8
705	1.11465	2.6744	36.46
720	1.7384	1.85927	35.3
735	1.71415	0.997902	33.55
750	1.38895	0.231778	36.77
765	1.98286	2.0717	34.44
780	1.20354	0.564983	33.31
795	0.954864	2.71402	34.47
810	1.3406	1.68656	33.86
825	1.54846	2.24051	36.08
840	1.23803	1.22404	34.44
855	0.731805	1.82473	33.89
870	1.09157	2.34281	33.89
885	0.688932	0.748224	34.37
900	1.48664	5.19447	32.97

## Sheet: Fig2a
OT-I CD8SP			OT-II CD4SP
WT	RIP-mOVA	RIP-OVAhi	WT	RIP-mOVA	RIP-OVAhi
freq of activated cells	freq of activated cells	freq of activated cells	freq of activated cells	freq of activated cells	freq of activated cells
0.071	0.611	0.315	0.039	0.35	0.304
0.016	0.483	0.66	0	0.178	0.311
0.2	0.249	0.159	0.111	0.616	0.183
0.13	0.623	0.528	0	0.628	0.09
0.117	0.564	0.787	0.056	0.75	0.331
0.075	0.663	0.65	0.049	0.5	0.119
0.01	0.406	0.306	0.16	0.155
0.045	0.704	0.353	0.054	0.043
0.022		0.652	0	0.253
0.116		0.557	0.182	0.113
0.077			0.174
0.191
0

## Sheet: Fig2b
OT-I CD8SP						OT-II CD4SP
WT		RIP-mOVA		RIP-OVAhi		WT		RIP-mOVA		RIP-OVAhi
unactivated	activated	unactivated	activated	unactivated	activated	unactivated	activated	unactivated	activated	unactivated	activated
mean velocity (um/min)	mean velocity (um/min)	mean velocity (um/min)	mean velocity (um/min)	mean velocity (um/min)	mean velocity (um/min)		mean velocity (um/min)	mean velocity (um/min)	mean velocity (um/min)	mean velocity (um/min)	mean velocity (um/min)
8.951	3.7279	3.7686	2.3518	4.1471	2.6724	9.4917	3.8353	6.2217	6.38802	4.04659	6.2544
10.3568	3.7051	3.3393	4.1162	4.442	4.3126	7.7201	1.9113	6.7641	14.6103	7.80144	7.6546
1.4995	4.828	3.6519	3.4611	3.7538	2.2311	9.56376	2.8706	4.06027	3.62406	14.7098	8.0087
14.0125	4.8925	4.2747	4.2276	5.093	2.7866	5.43503	8.3261	5.0871	10.1429	10.2818	3.1161
16.3727	6.2557	4.74	3.2414	4.0389	1.97	11.8989	7.5499	4.03618	10.7451	5.02493	8.8626
9.028	3.6152	3.1921	5.035	4.377	4.282	10.8587	3.5645	12.1052	8.21586	16.3985	7.4958
6.8308	2.1351	4.639	4.7217	4.24	6.9653	11.516	3.7476	16.0533	12.3931	4.96383	5.447
17.141	9.5546	7.3346	3.0142	3.4851	3.9462	8.3148	9.6393	15.5494	4.57435	10.2368	6.8441
3.6625	7.3689	2.5695	3.2867	3.5458	4.835	4.37381	3.9651	12.2656	4.84233	7.79952	13.1401
13.2122	2.5699	2.0686	3.9143	2.0479	5.8217	11.0155	2.9781	19.3484	5.53305	9.98742	2.2081
14.3697	5.6134	7.1149	4.1529	5.902	3.558	15.8749	8.0797	17.7182	6.44214	9.48534	5.8872
16.8192	8.8658	4.0382	2.8178	4.8419	4.615	8.3013	4.8681	5.8373	4.1312	4.60606	6.3143
14.035	3.016	4.6248	4.5184	3.8523	2.227	6.68184	3.936	7.9644	2.2466	10.7048	11.1853
9.9274	5.4907	8.7569	5.315	2.1725	3.1799	4.10906	5.734	7.09146	8.05134	11.7346	4.8603
5.3086	5.8254	7.8245	3.2556	2.8358	3.1557	10.8752	6.8414	6.84636	2.70941	5.70011	4.217
10.9256	7.8223	4.2269	8.8118	4.3928	4.9867	14.5361	11.5532	9.83796	4.03866	7.40046	2.44531
15.6571	5.73	3.2056	3.9187	4.2113	1.6063	7.52874	9.8948	7.88076	14.4973	18.1414	9.3194
4.01934	6.1423	4.0787	4.9398	5.5178	3.519	11.2293	8.71	9.0295	8.5063	8.49174	3.2724
3.3418	13.0969	2.2044	4.8685	3.2632	2.3028	13.1901	9.62898	7.9808	12.0404	12.6136	3.3612
5.6716	2.1051	2.6152	10.9837	2.7894	2.2276	12.4022	2.30606	8.06424	6.39288	16.5328	12.1621
10.7716	3.0072	6.7325	3.6837	5.3542	3.345	7.46214	2.847	3.41113	3.1921	10.1238	4.5289
5.1654	5.8503	3.9512	3.4824	5.75	4.3337	5.73229	5.1116	7.7524	8.9843	11.2863	13.309
5.7676	9.4676	2.7329	3.7301	7.6304	6.5191	15.0187	3.0346	3.96835	6.8989	6.52746	7.1011
11.1733	4.0875	3.9804	3.0957	7.6245	8.3594	12.3661	2.1949	6.04692	5.7815	7.28958	1.6811
5.0992	16.2267	2.3753	4.1711	6.3772	3.7932	11.2654		4.05009	3.4145	9.0295	2.8679
12.7819	11.722	5.7038	3.0183	8.0773	4.1582	9.90696		3.97074	3.9047	6.8659	4.8943
12.4699	4.95773	3.7286	4.6996	10.1909	2.5989	7.14024		6.03132	4.9484	12.6994	8.0671
6.9577	3.2834	5.4693	3.8832	6.5103	3.6212	12.007		6.78288	4.2946	6.5091	3.5901
6.1972	2.7156	4.1906	4.1385	9.409	8.2694	14.756		4.9123	4.9405	9.88728	10.3147
10.8798	2.2336	14.9071	5.3256	11.1749	1.8322	6.93726		11.4876	8.7571	7.61538	3.6665
10.4482	3.6594	15.4546	4.0443	11.3528	3.0832	6.24612		5.812	8.0988	13.1776	3.2696
10.3408	13.7585	8.4789	3.9813	5.5387	4.607	11.1383		5.928	6.1089	12.4283	5.7924
9.4968	15.175	5.00724	4.4658	10.8299	7.0357	7.10808		2.9286	12.2165	12.7103	3.9686
12.8584	3.7552	12.6806	2.8206	7.4605	8.4161	3.27479		4.7562	6.5952	9.66408	4.1538
6.3518	3.622	8.1237	3.3996	4.7661	9.6149	6.5004		11.9444	6.1578	8.47416	4.7245
21.4226	5.5262	19.0732	3.7527	4.6985	15.5868	7.62834		5.5518	7.81356	13.9277	6.0176
1.5926	10.0974	6.2532	3.814	2.2937	3.9585	8.28084		13.1825	7.8806	6.60966	2.5641
11.5504	5.8408	3.4082	5.4992	3.426	9.7894	4.8819		12.3129	13.8252	13.1772	2.63146
6.005	4.4557	2.8524	3.7176	8.4795	8.9735	13.0833		3.6407	4.02	12.0581	3.44761
10.12	5.6358	4.8304	4.3349	6.0903	7.0139	11.1695		13.1544	8.7673	16.4904	4.18283
11.6327	4.3076	9.315	4.8169	4.4717	3.246	4.0652		5.86736	4.862	17.7925	5.32296
14.6997	2.5589	4.0115	3.056	3.1684	7.16785	8.3614		11.3173	16.1648	11.4935	5.91464
11.8476	8.9223	9.9941	5.6567	4.0719	4.3138	5.2684		5.38431	4.5676	14.944	3.9268
18.2545	5.2122	10.4031	7.4903	2.7283	2.2695	6.6609		4.47899	4.0693	15.2976	6.8036
11.5169	6.3441	2.4658	8.6735	5.3652	3.8194	6.2792		10.3744	2.9654	14.9743	5.59124
10.6074	5.8463	7.8716	4.739	2.4862	6.1646	6.4449		5.12978	5.6691	10.8163	3.26414
10.9408	3.1976	4.0962	3.3011	10.604	6.3709	2.1009		4.32629	6.2301	6.45558	10.3347
7.3003	2.2888	6.3043	6.8694	5.2554	6.3945	4.89163		14.4041	3.3158	6.82212	4.5897
7.781	3.09716	9.7877	3.3082	5.9395	3.9464	9.47334		6.54174	2.8469	4.15298	8.2666
12.2927	5.23881	12.1264	4.8676	3.7093	6.9188	4.74202		14.8522	17.0511	13.3645	4.1502
17.8587	9.7147	3.4431	6.1458	5.49	5.8556	5.82571		5.63876	16.9609	9.58116	2.2358
11.1295	4.63803	13.7441	2.8549	4.5384	5.3367	4.10087		6.28896	4.8408	16.051	2.8578
11.7823	6.5055	10.8237	5.1974	3.8909	2.4503	5.0349		9.87804	6.1835	22.7859	8.5121
7.17732	5.306	11.8569	4.1192	3.5415	7.6566	4.2948		5.97895	2.8212	11.7895	2.24088
4.03706	11.4454	7.9874	3.3599	4.6598	9.6924	4.75215		4.40209	14.1524	6.2239	2.45177
11.1703	17.527	4.8624	5.2102	4.3318	8.2019	4.0211		6.89196	12.2087	10.8777	2.70109
4.05512	13.6665	6.608	4.0918	2.1674	2.0632	2.3903		12.526	6.2907	10.0103	2.49333
4.90411	12.3236	11.9564	9.9565	7.0215	6.1964	5.70836		16.302	8.548	14.782	5.97498
4.68094	7.3438	4.7256	3.5355	5.4235	7.5676	2.94977		10.4026	4.1123	11.8867	5.83399
15.3194	10.3154	10.1693	13.8892	10.1904	6.7198	7.47366		5.38739	9.6055	6.06012	3.9357
11.1894	2.3988	4.0175	3.3627	2.7266	2.3917	9.30252		13.6296	12.6778	9.94122	9.08
11.371	2.9387	12.982	5.5374	2.2124	6.9855	11.6689		12.8382	3.93643	9.96936	3.9125
14.8988	5.5806	8.6604	4.6722	6.2804	3.8451	8.0523		5.4919	2.98631	8.63412	9.06288
11.9761	14.8839	5.3521	4.0197	6.1364	3.0154	7.24284		17.5006	3.8955	10.5238	7.34754
5.4472	7.5069	7.537	4.0216	9.2594	9.8878	8.90124		13.2863	4.0366	8.0601	4.6881
3.17408	13.0641	6.4294	9.0829	5.3075	6.5855	5.52978		12.3868	7.17677	9.9927	9.4738
3.66658	4.0606	10.1476	9.2057	5.3212	6.8672	2.60716		10.9099	4.38328	15.497	5.5613
16.5751	2.6438	22.1356	9.2095	9.9148	5.001	2.59844		9.78426	6.50424	17.0267	12.3907
7.2576	7.5507	4.4226	5.4276	8.4563	2.9757	3.19838		4.44668	5.6294	14.5448	2.6372
11.4257	4.1166	4.2005	2.3934	12.5492	3.1663	4.63781		15.4628	4.6179	13.2249	12.1094
10.4474	10.2022	3.7491	8.0593	7.2604	2.2382	6.11466		10.7392	3.6435	15.3414	7.0692
2.5841	9.12216	6.5999	10.3224	6.221	5.2397	1.60052		7.14474	13.2115	17.4904	14.9563
3.1236	11.1508	8.8526	9.1815	6.5872	3.8682	2.34094		12.718	6.6216	13.4495	4.23187
2.6527		7.8761	5.3938	3.9261	3.2506	7.20312		5.41171	5.74968	6.24504	3.66482
14.9057		8.8718	7.5774	8.9327	9.6203	6.6204		5.37575	2.08794	9.8714	5.56528
4.241		9.6991	9.3723	6.144	5.4745	6.68274		16.9758	2.93248	10.0108	12.2038
1.7937		16.8847	3.1847	7.9157	3.9236	7.3812		4.20163	3.89614	5.3501	12.814
2.3549		13.1893	9.8551	5.9892	5.6575	7.61298		14.4698	5.98773	5.6232	3.48182
2.3471		10.172	8.9635	6.8189	4.628	9.36048		12.7423	6.83118	3.71184	2.66001
11.735		5.4768	7.5162	3.7657	6.2975	6.79998		18.3773	15.1774	6.9186	3.92774
6.4355		10.6325	7.7957	3.1069	4.9691	20.3803		6.29982	5.6923	6.7485	6.7915
6.9907		9.26029	8.7647	7.1373	2.3596	15.2846		10.213	3.5796	8.86002	3.01524
1.2396		7.9235	3.8408	3.4586	4.2255	13.3923		3.52205	3.3822	13.622	3.68181
14.721		4.854	3.9781	4.6398	4.5512	3.07062		3.13723	3.4428	13.3355	3.59195
1.3292		10.8118	4.8352	8.7085	3.6583	17.525		8.19108	5.4244	13.337	4.16051
13.5153		7.6021	2.7207	2.7422	2.6586	9.12882		4.66517	6.3511	10.0051	5.5623
5.4623		13.7488	3.8533	6.4118	2.4327	14.7848		10.7125	3.1611	13.0073	2.4502
10.6142		8.5916	6.3436	7.5299	8.6232	11.9417		6.85074	3.8431	15.131	4.6597
16.9681		6.331	4.0216	4.7302	7.9806	7.3785		4.00572	2.15869	7.8267	4.2365
14.216		5.859	9.2734	8.5643	11.7214	10.9077		12.4819	4.76765	6.34578	8.1227
2.671		8.6433	9.23	6.3943	6.1052	15.4047		3.53172	3.7623	7.44174	3.1015
12.2149		7.9337	9.5865	17.1194	10.7095	10.8965		6.54414	4.0886	8.10036	4.07
10.0781		15.337	9.3077	14.0827	6.756	9.78726		15.7645	3.34512	3.20171	3.959
18.2374		2.3985	15.2646	9.7669	5.6906	3.51657		3.40043	2.97058	5.9842	3.8117
11.1418		2.4835	9.0719	9.795	5.2236	15.0025		9.99528	3.68578	6.98868	7.07322
16.6374		10.0232	10.3006	8.6023	4.5923	10.4276		6.49542	6.6121	6.86922	7.6857
12.6194		13.39	12.3382	14.3295	14.145	9.783		13.6978	2.3942	8.6302	3.6686
8.8813		6.8028	16.7223	1.1234	5.6154	13.4558		11.7162	3.8387	7.7097	2.4888
13.373		11.2498	7.4296	6.8596	6.6585	12.0111		8.12664	7.8909	4.7324	5.79355
5.8821		7.8139	3.9739	6.7858	5.7404	14.4697		9.57156	4.1661	8.24778	6.60054
7.6649		3.96	2.3434	6.7814	3.5425	10.7899		9.27222	5.26825	7.26612	7.5133
3.7777		11.8718	4.8338	5.2874	3.7465	9.9159		10.8581	6.26688	7.63554	4.4973
9.8825		21.5107	9.298	9.9542	5.5653	16.0396		12.0328	12.27	13.2254	14.8117
14.9726		10.7157	12.3914	16.0556	4.5454	12.0752		11.3841	9.455	5.8108	10.1551
2.6319		18.4498	16.1032	2.5921	3.1734	14.2707		13.4228	7.8611	10.4867	10.3178
17.3197		3.0974	9.2804	5.2156	5.8606	6.0355		9.75216	15.7792	19.0433	8.45184
19.4344		5.838	10.5399	5.2813	3.8083	11.3877		5.20072	6.4647	6.9861	7.43904
12.6149		6.214	11.103	3.1161	6.0019	3.37657		7.42188	14.2241	14.2807	13.3741
7.7422		8.1577	3.5345	7.0333	6.2264	11.0753		3.86854	4.2375	7.2869	18.3649
6.7096		10.4738	6.441	11.6704	4.3666	14.883		13.4532	6.0573	8.09178	3.09973
14.4611		10.6399	5.2649	8.3316	5.6711	15.0448		15.7076	4.14509	8.59836	6.7782
12.196		10.049	3.6516	7.5398	5.0602	14.631		6.9429	8.84292	13.5836	4.32841
8.2439		2.2299	5.3648	3.342	5.0777	11.5087		12.1379	6.8679	10.9432	4.09417
17.9687		8.5033	0.981	5.8923	6.816	12.5157		4.14526	3.8427	11.1251	11.3623
17.9687		5.5699	4.2086	4.7266	6.6595	15.5988		4.78478	4.89782	12.7786	15.5245
7.5007		9.22	4.97	1.8617	6.1283	13.871		3.70991	4.09107	8.8777	2.8757
3.90518		13.4082	7.69	9.1705	5.2895	10.7303		11.3641	12.5789	7.146	11.9878
8.71836		3.3653	5.6139	9.0547	12.1869	4.1825		2.8684	2.97115	5.40895	9.7142
4.17521		3.4284	3.8701	7.8827	4.0436	6.21354		4.86124	3.57028	11.7694	3.4172
7.9896		6.8725	3.3388	5.9703	2.6254	12.5725		4.5752	8.96874	6.25038	9.4898
2.68253		5.2524	5.434	9.6352	12.1284	6.68076		6.8601	3.99926	10.9173	4.6837
8.15142		2.927	2.8208	13.6571	11.1361	16.3683		7.39278	7.03452	5.57461	2.7976
9.29376		5.3084	2.3695	3.3749	7.5079	6.3225		18.1561	3.7906	9.25068	3.11137
12.5105		4.2047	2.4567	4.2538	8.7325	2.20294		11.4379	5.68172	11.3288	3.75274
8.58882		4.381	3.5134	12.4276	8.375	10.4785		5.24911	7.66752	7.9281	2.4495
6.52296		2.9201	5.0325	3.2539	4.1247	5.758		10.4272	10.1826	6.8253	4.6277
14.2153		7.0852	4.5711	7.4891	4.9186	11.5327		7.72776	3.48287	5.88049	5.52341
1.78914		2.4121	2.9811	5.3761	7.2923	10.8538		11.5136	5.77256	10.7495	8.78904
10.5958		2.6973	4.7157	5.7214	4.0007	12.3538		14.8586	2.44252	13.6267	11.21
6.88374		9.6918	7.0851	7.6553	4.548	10.805		13.0784	3.99724	6.71058	12.0573
5.2096		4.1202	4.2131	23.2028	4.2703	9.5475		11.2576	16.4444	5.54149	14.7497
11.858		5.1958	2.155	7.766	6.674	7.75188		10.1501	8.57982	10.2265	3.1333
1.7289		8.9038	3.2618	4.0848	4.0595	11.9756		6.9321	8.2707	9.94368	5.1477
9.2557		6.3502	1.9686	7.7262	4.5543	16.2646		13.4562	5.68166	13.5095	7.4734
13.992		4.7097	3.4276	4.0142	5.1117	13.0745		5.01263	2.71578	11.801	9.5898
8.7353		12.1687	1.6566	2.5536	6.751	16.3433		5.89756	4.32653	5.22109	5.5117
16.3133		9.22548	4.1606	1.7551	4.2796	11.2653		10.5611	7.49784	8.9724	9.1985
5.1038		12.791	4.4931	6.0768	9.2065	14.2468		3.8011	10.1316	5.77126	21.3157
9.6501		3.2991	3.3051	7.5768	8.2788	16.9454		6.4683	12.0022	6.4767	4.4003
16.009		10.9247	2.6377	8.4899	7.9198	14.6008		7.93374	4.1335	8.3275	4.7611
10.2862		10.6238	5.6106	4.3919	7.56	17.4092		3.27994	5.87335	8.0045	4.5493
8.7215		8.8342	4.2286	8.4555	8.9498	12.017		3.1955	6.55134	16.9168	3.6124
2.6479		11.7373	3.5358	11.2675	8.0172	5.9781		3.7222	4.8767	4.68812	4.5391
6.0591		2.6463	3.459	7.0732	4.5431	17.4632		4.72809	6.51954	10.1025	4.8898
13.7047		6.6077	2.2814	4.4054	7.4091	8.58168		1.95433	5.4088	9.47388	20.4823
7.3411		5.7892	5.3216	8.15214	8.2323	10.0055		8.1087	7.01046	9.21996	5.3305
12.7441		10.6189	5.1574	14.0521	3.996	13.0664		5.19613	5.99374	4.56085	4.7776
3.1152		3.24091	1.8193	2.70481	4.4451	18.2423		3.01022	9.20538	6.76842	7.2652
2.3812		8.5559	1.8344	7.97946	9.5539	13.9078		6.51246	7.31352	6.86904	3.34846
4.1779		3.4126	2.3814	2.99155	8.9428	15.1006		3.48031	8.32818	10.7581	3.04357
8.1064		6.5777	3.6238	7.36506	5.2339	14.8705		2.65039	14.6656	8.41734	2.9054
11.7649		14.7149	2.5219	13.2361	6.4822	8.00316		22.1726	3.17353	8.3751	6.8859
7.5325		4.5893	5.9667	6.97194	6.6962	9.8983		9.91248	7.41846	5.8264	5.46826
17.3834		4.892	3.2253	13.8471	9.6605	10.05		10.1889	7.31172	12.2823	3.5118
12.048		4.3484	4.2309	3.64519	6.4816	8.5941		12.1199	6.28614	8.3214	5.72201
5.1332		9.9395	6.5875	2.73754	13.0026	15.6925		5.22576	5.11933	6.31254	4.56926
17.1368		6.1976	11.009	18.6226	3.2881	12.4989		1.98379	5.39317	8.95854	6.33756
7.8219		15.8921	3.2555	15.067	5.6993	18.317		9.93756	3.05969	13.1422	3.89309
10.3447		19.0091	5.1157	13.9124	5.5784	10.3621		2.87732	3.73949	5.77894	7.32024
12.281		11.4263	5.6435	12.5889	4.51081	9.7429		8.33796	3.5623	10.1952	7.3658
7.7689		8.9606	10.0615	6.4497	4.23863	14.3535		3.03628	3.7763	10.2407	7.5697
9.9877		11.4199	3.0924	6.434	4.38914	16.9297		4.11553	5.07469	14.5131	2.18194
9.8044		18.537	2.5933	9.8108	6.39546	13.1797		10.2614	3.3857	8.9256	3.12762
14.4463		3.0358	3.6492	6.6437	8.7891	15.3908		8.12904	3.04016	16.3938	4.042
15.9779		9.2294	6.6306	2.6208	4.20122	6.70128		8.9277	7.15038	5.8788	3.4975
15.6644		3.73133	8.4067	6.7674	4.67846	13.3643		15.7027	7.22172	9.8004	4.6607
20.1549		6.2242	7.1334	4.6773	5.42807	6.7787		2.40879	5.00915	7.6954	11.3641
19.4239		4.0415	3.4098	11.9471	4.92998	9.44082		5.0073	2.69338	6.5337	6.9807
17.5033		4.2371	3.8455	6.1459	6.2877	9.37818		5.59241	8.896	5.54926	8.208
6.4499		4.8531	5.17651	20.0201	3.86351	9.23268		3.90831	8.3652	3.19533	6.848
11.5739		3.1979	3.7025	11.0556	5.7162	8.01084		5.61499	5.4306	5.95975	4.16629
15.9862		3.3041	2.2558	4.389	6.7691	6.6915		10.3623	15.5444	1.7641	3.26512
21.7871		2.9955	3.5456	4.7232	4.4745	11.1718		2.71448	8.473	10.0693	3.9986
7.5991		4.0117	3.3881	11.5143	10.2384	11.4095		14.5885	5.4301	7.5701	5.99572
14.2054		5.1849	5.2509	8.974	5.2474	7.88568		12.6094	5.1381	6.2152	2.8705
7.11618		4.096	5.772	13.7604	5.1208	16.4254		10.0065	7.7374	8.62704	5.36518
3.46051		9.3479	2.0453	5.7174	3.4715	14.2761		9.47418	4.6549	3.49772	3.85132
6.45192		5.4353	5.1448	7.7395	6.7755	12.0643		9.68532	10.8857	3.04925	3.42917
11.1755		6.1515	2.3834	4.3079	6.0104	9.61146		9.45432	8.1049	6.00972	2.98263
6.165		5.0725	4.5377	5.572	2.9682	13.5254		4.12791	11.4234	8.02044	5.87153
3.52635		5.9125	2.5876	8.2414	7.7167	11.3145		11.1895	6.6913	9.60756	3.08557
8.2281		7.2607	2.9369	7.5896	6.4294	9.6451		9.71424	12.3397	12.4608	3.2195
6.4044		5.0787	1.8972	5.4354	3.1433	9.7314		9.7458	8.70732	9.37758	2.4206
10.4035		5.136	4.4616	9.1877	3.3675	14.2142		9.3038	5.4757	9.3783	4.6932
17.7493		6.3358	4.6279	4.4017	3.1314	16.2971		4.382	5.79826	14.7249	4.7442
11.1371		7.7061	4.738	4.5665	4.7102	12.5173		5.45605	4.97515	8.99892	8.0013
12.1129		6.59386	5.4794	6.019	7.028	11.9253		15.5519	5.2158	4.0454	5.3189
4.7399		4.1991	4.3558	4.362	5.9491	15.7016		4.61113	4.0093	15.0139	3.78054
12.6142		7.0775	6.8731	3.7834	8.5534	15.0893		5.12977	6.2422	5.2179	4.07146
7.0214		4.3761	4.2859	4.7594	5.5177	9.7557		7.87296	8.1783	7.54068	3.628
14.3084		6.7498	9.022	8.8351	5.5816	13.8055		10.2404	4.7741	9.00204	8.9921
8.617		4.201	4.8981	6.7331	3.5147	6.6933		14.4976	3.8209	4.96348	6.4723
13.5009		2.819	9.419	6.5219	6.8361	9.3474		9.93456	5.7791	6.96402	4.737
13.7225		7.8286	3.856	7.4145	5.0425	11.5823		16.684	9.5332	13.0731	5.9497
7.142		7.8824	8.7052	7.0541	7.6729	15.9118		10.816	2.6155	12.0584	4.2365
12.2326		3.4954	2.429	11.1742	8.2317	9.4433		11.2634	4.118	11.6297	15.1345
12.3449		3.2982	10.8	5.972	5.2481	12.3763		4.64005	5.4245	4.59757	4.72261
17.3376		5.1425	7.9589	5.6865	3.9982	14.328		6.02922	4.5704	13.0159	5.44377
8.1172		3.8669	2.9643	3.0838	5.20151	7.2369		5.20441	2.9819	11.1973	13.9115
14.7838		3.9898	5.4633	2.6861	4.9311	9.50946		12.4488	5.7726	11.4472	5.65759
10.8569		5.2009	3.0362	6.0773	7.29378	9.8393		10.4551	6.70074	10.0154	9.02526
15.1301		4.09536	8.9279	3.5193	3.30579	7.5957		11.1311	10.232	12.2418	10.9755
7.901		4.2646	5.9001	3.967	2.91559	13.4137		3.39766	4.2162	9.21666	5.7943
7.1563		6.1976	4.6311	4.6635	4.2637	2.3969		11.37	17.3085	8.3031	4.0097
10.6234		4.1158	9.4054	3.2376	3.2538	5.629		11.3864	4.9629	7.71054	11.8306
8.8473		8.2034	6.4351	13.2239	4.1496	8.50182		8.88978	4.4865	6.72894	22.3219
9.32844		6.1989	12.1997	4.8231	5.67018	11.0315		13.2547	3.6857	4.13065	4.1599
9.58974		3.7971	3.9626	7.2178	4.2932	12.559		11.2339	2.8357	6.98736	4.238
12.3557		6.7806	11.3521	4.5395	2.61612	7.88394		6.89322	3.9576	10.7332	4.61515
15.7416		3.6502	8.0471	8.1327	2.3659	9.39738		12.4737	6.5258	6.62778	4.75225
12.1653		7.526	5.5477	9.7435	2.8189	21.4103		4.5794	2.7226	6.80784	8.3841
12.701		4.3202	5.7807	5.0141	4.8104	14.4866		8.3385	1.98002	14.0822	6.06126
9.7913		11.9354	2.9667	9.5881	10.9636	7.68108		13.238	4.7055	4.4403	7.30794
12.2217		2.0108	3.5538	4.6593	8.6512	9.06648		15.1199	3.2387	11.2278	9.00324
16.7513		16.9123	3.1663	8.3866	5.0644	10.5774		13.8689	3.62371	15.585	6.62802
7.7897		13.1552	3.0761	6.1655	4.70386	11.3256		6.11016	4.6942	12.3635	4.83919
13.5982		2.8018	4.4704	2.9769	4.02742	12.0357		12.0683	5.4827	5.36144	4.89134
10.5277		4.1011	4.5784	7.997	3.4442	1.8236		2.26846	3.6276	13.1291	6.1498
8.7805		5.5848	3.3192	7.0978	8.89668	11.5969		3.54317	3.6121	13.0502	20.7294
8.4228		7.6051	3.2359	5.8315	4.29923	8.15981		10.7201	2.53627	5.2185	14.2742
15.8338		2.5618	4.0479	4.0079	4.32609	6.2259		11.3737	6.78714	5.7791	8.13654
10.2569		4.19	4.3456	5.2654	4.40245	13.3036		6.1207	4.39393	8.62782	12.4622
3.42037		3.5866	4.2754	2.0947	3.03184	7.07034		7.62366	3.92084	8.0448	12.0593
9.1287		8.8607	5.3684	6.4951	2.74334	14.1229		6.94458	10.7905	10.5814	10.6968
14.5477		3.9905	3.7571	12.2966	4.46138	9.1852		5.60199	1.7	9.14598	12.5344
9.57876		2.6591	3.6219	4.6479	9.3074	14.122		5.36819	2.7304	2.37351	9.1804
16.2021		3.5024	2.8033	2.6351	8.2796	10.4718		10.9758	3.7932	7.97952	9.81966
13.3471		2.5863	3.1805	3.0531	4.19163	5.61372		9.12822	7.4925	5.95253	8.72358
13.7661		8.3599	3.2624	2.5825	7.11504	9.60474		9.735	3.84145	9.3705	15.9971
20.0888		5.3748	2.4147	2.5567	4.65699	11.2693		16.2622	11.3164	10.7055	11.4251
12.2902		3.0689	4.0707	3.8732	6.52062	13.4469		7.65438	5.4012	6.7702	7.9691
12.6833		14.2603	3.2715	5.9255	3.49974	11.6528		6.9771	5.73249	16.9608	13.089
16.8651		6.0105	2.8707	3.5474	7.0794	5.71589		12.0671	3.07646	9.62958	6.9415
20.8346		5.5996	3.6663	3.3578	8.87388	15.1375		7.5855	3.11097	17.6493	7.9225
10.7144		9.4729	4.1259	11.7453	4.0228	15.1405		3.73858	2.44091	9.5043	9.9432
8.2859		16.634	4.9976	7.4256	7.7502	4.43204		8.72868	2.76778	14.8366	6.1186
9.4471		12.896	9.1766	7.2111	3.08627	12.9321		11.2318	2.5473	16.5542	5.7565
10.8556		7.3646	2.5325	12.0673	3.87952	17.3179		17.6976	7.19382	13.4062	5.6719
8.6847		6.0306	3.3062	4.47128	2.18363	4.50447		6.96462	4.7886	15.2519	5.4643
8.1781		3.842	2.8302	10.4524	2.5484	9.0243		8.13702	3.60313	14.3627	3.4912
8.94191		5.8977	6.0018	2.37136	3.77006	16.8001		9.939	4.31536	7.12818	15.8032
12.3432		4.4705	3.025	5.53473	5.89978	11.3638		6.9909	3.55692	10.0357	12.5646
8.5107		8.5366	2.9157	16.4542	2.3157	9.36948		4.7837	3.26933	18.2561	10.9976
6.41766		19.4412	2.0596	12.6369	2.6844	14.9384		9.70866	5.0781	19.8987	8.51838
16.9091		12.1356	4.1381	7.8058	6.8809	11.3593		8.77578	9.9639	8.63706	3.22987
8.62026		17.3427	5.5247	5.81211	4.2419	13.169		6.0098	5.51926	8.03448	7.3617
16.6201		13.4284	4.2478	6.52656	3.6534	5.5904		4.4741	4.6291	6.62964	7.1541
19.8686		6.8293	7.572	11.0428	12.3184	13.426		5.77847	4.7506	14.8221	2.65108
12.1917		4.8039	4.2349	18.6085	13.4362	10.6408		3.45769	3.9881	3.47689	8.48394
4.50963		5.775	3.9725	12.6458	2.0986	14.9267		5.33945	5.0557	15.1065	9.4768
12.4705		3.9952	3.3031	3.33692	7.2149	11.7281		6.58086	4.7112	11.4037	7.855
5.07934		6.4064	3.2956	9.53886	3.7339	13.0207		7.092	6.5997	7.86732	9.1064
8.613		6.0789	3.0897	9.59916	4.50131	9.4941		6.98034	4.94863	3.96485	10.6466
9.89184		3.9287	3.6565	10.0652	7.98204	12.259		9.26412	2.98232	10.4449	8.87346
10.8947		3.4004	4.6855	5.52438	1.83018	8.2656		5.3068	4.96396	4.96743	3.54441
19.6229		3.4486	4.6344	3.2831	10.4516	16.7104		8.3141	5.03963	13.3606	7.59522
15.5596		3.8848	7.3977	4.1593	9.0856	14.3995		5.5583	5.19377	8.04234	4.6975
14.7131		4.403	3.5189	10.4422	4.6878	9.7014		8.60682	6.89154	5.92573	7.0272
13.0372		5.661	3.4915	2.7691	9.7184	11.6112		10.5222	4.5746	5.95325	7.6418
11.1816		8.1647	4.0207	12.7795	6.1027	7.27284		4.54421	1.41731	18.628	6.1194
9.9408		4.4544	2.8717	14.8171	2.5791	9.44508		9.27492	2.86571	7.7073	8.9796
12.1039		9.2624	4.4105	8.7684	8.12406	5.85508		2.74768	3.47576	17.5444	4.3187
12.3287		5.1905	5.2736	12.011	5.82185	9.60012		4.04593	1.83025	4.03649	6.3488
6.7916		2.859	3.3504	4.1141	6.1248	2.29717		4.62774	4.06277	6.4254	5.8072
9.4858		4.4489	2.8239	3.0754	4.3026	18.3835		6.14856	3.20143	15.157	16.4751
13.7025		4.1514	4.9632	6.88344	1.0297	19.2002		2.6908	4.39798	6.07386	17.0228
5.0364		3.1993	4.2951	17.7812	3.2031	19.3898		2.57057	2.22188	7.45356	12.2119
9.4324		16.0126	4.407	12.6455	4.2513	16.495		5.9776	4.5917	4.19516	10.3808
2.4522		4.1068	4.1129	8.2002	5.3355	6.9785		4.33083	3.95593	10.609	4.6556
3.0732		3.3053	2.2889	3.20908	1.9747	5.62113		11.2728	3.67621	6.77052	4.3237
8.8214		7.0572	4.925	1.95674	4.083	18.2094		2.40989	6.3588	4.02524	14.2463
9.802		9.0647	4.2974	2.33042	5.02718	16.3536		3.00635	2.47223	8.27712	7.3509
12.9076		3.2288	4.1425	2.29695	2.6315	9.04926		2.5378	8.75214	6.68292	9.3985
12.7393		5.19059	3.1211	3.13785	2.8899	7.55856		5.97964	2.33985	4.95208	9.6491
13.4276		4.6261	3.6921	2.81288	4.87462	13.1525		8.52684	3.1845	5.98303	7.29
5.8266		5.7427	2.4589	3.62553	7.10688	15.7248		2.43992		8.46438	4.31164
11.9242		3.1159	7.0215	3.27357	4.8961	9.3496		7.7715		5.47471	4.6962
14.6131		6.3573	3.683	2.73098	4.3389	12.5389		7.28682		6.26352	15.9274
17.255		3.3331	3.246	3.97236	3.2715	13.2847		2.6426		6.0732	15.6628
10.1873		3.1741	2.832	3.14875	8.0566	7.8023		7.1449		8.51754	8.7853
4.6369		4.2123	3.6447	2.09906	3.0754	16.9585		2.02832		13.7306	9.40374
9.7137		5.2095	3.5292	6.32262	3.01977	13.3849		7.64406		7.00116	4.45952
19.0511		3.8453	2.5015	8.73486	2.52978	8.4624		2.53253		12.0379	11.289
17.2122		4.2153	3.692	4.52739	3.70672	11.4564		9.42552		5.79626	4.41408
13.4894		3.6952	2.7977	2.88894	2.81795	10.1633		6.40422		6.00864	11.4827
2.7048		4.8472	5.8978	2.69608	4.94821	5.5938		10.4416		9.19806	7.93308
11.0563		4.84147	6.0274	6.7158	2.21002	7.1635		6.13416		13.0888	5.2393
19.851		5.0875	5.7319	1.49741	2.53139	10.1704		4.21835		5.29583	6.57762
16.2573		5.3182	4.4655	3.1242	2.16638	12.5986		7.8552		3.74212	10.1596
4.7589		3.7845	9.7783	9.0583	6.3798	11.6622		9.11838		8.9772	16.1689
9.1016		5.518	3.2008	2.9812	2.01953	7.86504		5.86543		10.142	10.4032
11.5413		3.2957	10.897	3.1609	3.86347	10.7065		2.82531		10.2759
9.3504		3.5845	6.048	4.43822	2.5114	12.2119		5.01808		13.8657
13.6379		4.48	10.7797	2.45129	3.03769	6.39882		3.49679		8.66592
11.021		2.90188	6.9364	3.44847	1.95085	9.587		12.7751		4.1176
10.8875		14.3991	10.7574	3.40445	2.31116	9.4668		2.09437		8.21358
14.1138		7.0916	4.2304	4.4447	3.3334	16.007		11.9216		15.2317
10.6259		9.3025	4.5736	9.76266	3.65863	9.0666		1.59374		2.5552
14.9843		6.8607	2.9945	2.30951	2.16514	4.8518		15.4433		9.9657
12.1054		4.08147	9.2151	4.80198	6.06576	6.85578		12.082		5.66158
10.9241		5.5597	8.6777	9.6513	3.82916	3.50383		9.3379		7.20288
16.4771		5.4448	2.7599	4.2139	4.13687	11.4882		12.5875		4.01156
10.7728		6.7782	5.8737	3.73871	5.48938	8.20818		18.2763		6.5748
9.0932		5.1579	4.4026	2.96336	4.06436	5.5356		6.996		5.3706
8.2286		4.5651	6.2135	4.88572	4.74361	9.53382		7.56504		5.95937
13.1374		5.39778	4.2258	17.6244	2.05966	6.7725		11.2577		7.53528
12.7789		6.3136	8.1875	7.5679	4.7411	6.79902		8.92842		5.39243
10.1903		4.6705	9.6886	6.23286	9.00966	5.84132		9.03366		4.58243
9.3395		6.9471	8.3599	3.91631	1.83539	6.24894		9.6921		31.0592
23.3841		9.5664	7.5043	9.64212	5.6821	14.6388		18.7991		10.3759
17.233		5.0141	4.0111	5.70013	5.6113	11.8249		10.1788		11.6485
13.4777		6.4925	4.0098	4.01585	5.9679	12.7681		18.9521		12.9815
9.5168		3.8269	2.7081	6.96558	8.6088	8.52972		8.19696		15.7135
8.7188		6.1262	3.542	8.7407	5.8337	19.331		14.5669		10.9552
16.4873		5.2121	7.6736	10.827	10.3854	20.9341		5.51572		18.407
12.209		4.1802	8.9666	6.3213	5.6148	17.4688		18.1		10.9316
12.7328		5.6005	10.3595	11.7775	4.6849	13.2035		15.4032		19.4008
15.0147		7.2967	2.7031	3.50944	2.8048	14.4631		5.57634		6.00438
4.71253		3.947	3.5897	6.5179	6.55314	14.8886		3.96157		6.08592
16.7407		3.2563	5.4763	8.9672	5.67728	11.2996		11.4819		10.0448
4.6938		5.2304	14.2291	15.0473	15.6214	6.2651		5.8092		3.99286
14.2701		6.3749	7.0287	4.3141	5.62069	11.6997		4.03808		5.6787
17.4424		10.9374	8.4377	11.4694	4.0156	16.202		3.73771		9.96456
12.9352		7.2481	5.2681	11.0938	11.7553	9.1911		5.50343		11.6249
13.9319		5.4325	13.7881	3.02096	9.2504	8.9136		12.0832		9.86196
8.04822		6.932	14.6523	1.13022	5.11988	20.7349		6.55704		3.10491
12.7687		6.0545	2.6084	4.80761	4.08814	20.3916		6.27444		10.7179
10.1456		9.325	7.5696	7.46658	5.5999	15.6659		12.4079		11.777
14.8173		4.9948	5.0667	3.06815	4.6564	15.3817		3.81806		15.5522
15.5655		3.5129	5.6838	6.23382	10.6592	13.6655		3.21493		13.6638
10.3058		10.6394	7.2901	14.831	7.6525	7.67346		8.40012		9.85506
21.6732		5.8363	2.7396	8.1468	7.5753	14.7992		4.00106		14.9019
15.0802		5.3819	2.6734	9.03762	8.03538	9.5102		8.2785		3.06831
10.1203		9.9429	8.2302	11.7512	12.2076	13.8178		11.3409		7.1256
14.0837		7.9057	3.0176	12.1762	5.3395	2.20118		12.7439		7.29498
9.1345		7.2779	4.1428	10.4179	8.1154	11.7368		6.79998		11.9216
12.7887		9.2265	4.991	12.1523	14.1153	9.50436		9.1527		15.389
19.4287		3.4563	5.5097	5.26787	7.0059	4.19654		2.9879		12.0983
10.4682		5.1271	2.2924	16.0548	10.6124	7.22784		3.46178		5.47548
8.7871		6.0011	3.347	13.3029	18.9871	11.506		5.141		6.7818
19.4281		4.913	6.5549	2.5841		14.8006		7.12998		4.8389
10.5694		4.3683	3.2125	10.3473		20.5699		15.1037		14.2275
7.5663		7.3099	5.6797	12.0053		3.62687		3.34801		11.961
9.52842		8.0464	3.5914	3.2327		4.0439		12.1735		11.7009
6.10956		7.345	4.4315	12.0974		8.3211		13.2161		4.6681
5.13299		4.7164	4.4539	3.3708		10.7249		7.88874		15.5567
16.9484		6.15528	6.1864	17.2636		4.45343		7.07334		12.7673
14.1535		8.0301	4.0499	15.8562		4.49716		3.83228		19.057
8.56962		4.54618	6.5692	15.0251		4.30648		3.20772		6.49722
18.9338		6.08286	10.1297	10.6705		12.3278		6.8141		6.9033
19.7587		9.4215	4.2401	10.4077		7.66842		15.0668		5.81996
12.8235		5.42105	6.6091	17.5688		8.71404		7.24314		8.89128
9.3294		4.39349	8.6815	15.4765		5.53206		4.23851		6.73824
12.4589		4.76746	10.1894	17.984		16.4487		15.6584		12.4213
15.3952		9.30162	5.4474	4.85699		3.9074		10.5089		7.37268
8.8444		18.2651	4.7	19.4891		11.0803		6.9583		14.888
4.7079		7.296	5.0875	5.82272		5.02978		4.8274		9.99594
5.6032		10.7728	7.6336	4.37146		10.6751		4.90729		5.90109
5.8472		9.2684	8.7593	12.9826		3.91452		10.5797		7.52106
16.569		9.5301	3.5932	19.4648		10.8416		5.82809		11.8516
13.098		5.8201	5.1963	3.28127		12.4713		6.30432		5.6299
5.4973		11.7122	3.6482	5.9553				10.4998		15.5896
2.684		6.3878	5.1019	13.0898				8.2904		10.5584
7.7406		5.9538	4.4916	6.89118				11.7307		8.97702
8.5644		3.2929	9.7666	2.2463				4.77501		6.75804
10.9619		6.2059	4.4687	20.5408				9.27528		7.15938
4.9226		5.4026	4.9557	11.8363				6.01212		7.82166
9.1461		3.4749	6.625	7.0397				7.78224		12.0535
7.68702		9.6108	6.7316	13.8035				19.9552		13.6525
7.62732		5.6049	4.8989	7.2717				13.0277		10.4059
18.1276		5.19631	4.1675	6.0081				14.3879		19.5708
10.6554		5.6031	7.2949	8.18574				3.73063		9.24294
5.9751		5.8369	3.8155	16.1619				4.40929		8.4061
8.3027		10.8026	6.7411	4.5299				2.17142		3.92548
17.5583		14.4785	4.3273	5.5277				3.67591		8.22006
12.7015		9.86154	9.2791	5.2317				5.43604		5.39923
11.0389		5.21435	17.775	6.58434				7.67628		4.39727
16.6404		7.01886		7.4916				8.18802		14.5637
18.1477		5.79935		11.6821				3.9605		11.7679
20.6375		13.1811		18.9871				12.6817		10.0045
7.15746		7.51728		12.2572				9.877		11.8114
9.22782		15.4786		8.61696				13.5134		11.3015
3.95012		13.6423		11.0589				3.35266		9.6354
3.00154		7.2884		10.2832				5.60938		12.1196
8.9495		4.13114		11.2607				5.24882		6.58818
15.6191		6.15366		13.3597				6.14658		7.87776
12.8869		5.62364		6.97308				7.73994		13.0223
18.9599		4.17557		12.9028				4.72976		9.28956
9.73398		9.65166		24.7049				11.7742		8.25162
13.3348		12.0496		2.8342				6.94218		3.57739
16.0966		6.3564		12.9088				4.15349		14.0454
25.6063		5.9655		10.3973				3.68849		8.0092
10.6165		7.0898		3.80441				7.99986		2.9631
22.6927		14.2677		3.32989				10.6478		8.04036
17.3418		9.6366		22.6772				12.6229		8.05026
7.91496		7.4569		3.41845				9.48762		12.0499
12.6956		4.2034		7.0059				14.8039		4.19876
15.5919		3.0952		5.78166				4.9783		4.79283
15.2672		7.2266						14.1637		10.2817
5.2285		5.8234						15.9327		13.5166
8.0138		12.1642						3.82802		8.62128
19.7763		15.3782						8.56284		8.19768
12.722		23.5485						14.7289		14.4134
13.4937								8.20314		13.376
12.9807								3.74591		18.2925
13.6754								17.93		10.2912
3.52524								18.5482		16.0185
7.02528								5.2879		11.4802
11.7752								4.2799		7.6884
11.4687								19.8624		5.03259
8.3599								9.8852		17.0725
7.2611								8.32308		15.0745
12.247								17.5313		19.1881
10.8313								7.90668		9.5022
5.10483								20.8761		4.9338
11.138								17.327		10.8783
14.8955								3.90115		9.1398
12.0074								7.50084		9.26424
21.5473								13.39		13.7522
18.7794								14.5592		2.77122
13.0696								10.0048		3.5619
10.286								6.0444		3.6154
11.7563								7.74054		7.45458
12.8182								5.63582		6.04596
7.9829								11.9126		13.6216
16.2526								5.4963		17.3153
18.1534								8.81028		9.69372
17.0992								16.157		7.54932
6.93498								3.51568		3.57214
13.6929								9.65052		8.2702
12.7972								6.55032		10.6434
13.8936								17.609		5.1884
8.35824								4.3022		2.82499
14.5259								5.48947		5.14796
13.2936								15.8418		7.0254
15.9248								12.2384		5.67158
10.3883								10.9999		6.92814
10.0577								13.831		12.6336
8.61582								24.12		14.345
15.3839								12.7271		6.8581
2.60932								6.02412		9.50388
5.5611								8.3958		6.21846
7.05467								5.0223		4.65017
16.5978								5.26548		7.8415
20.1793								3.33833		9.4815
15.6079								4.20738		6.45066
11.1671								6.92688		6.71478
13.4224								2.08794		5.51027
1.8604								4.24852		5.895
12.4804								2.8162		2.93927
13.4467								5.27845		5.83471
8.5045								3.01958		16.5738
17.8862								4.66707		13.0032
7.68408								4.70456		5.8196
10.1654								4.29596		20.8813
14.0323								1.88846		8.1074
6.7629								11.2615		12.1318
9.9339								11.2526		6.77778
10.1586								6.35046		11.6824
10.9258								4.17374		12.8867
11.7123								2.84816		9.82098
8.80626								8.23572		4.41124
10.9454								3.36372		12.9204
9.91818								3.12262		8.98758
6.9878								9.7325		9.17244
11.0417								20.5595		2.77586
5.8549								2.07645		3.95003
13.2809								5.47864		7.42092
12.877								3.4523		13.2835
11.8096								10.9963		10.0155
7.02546								6.52254		3.78511
5.95259								18.6988		7.6512
9.0737								12.7984		8.5668
7.0126								8.62632		4.78306
10.3018								12.2115		6.34956
10.9078								16.5077		16.5939
9.35094								8.81694		7.3457
12.9087								7.96152		4.10247
9.92928								9.11688		10.3961
4.32059								9.79194		15.2231
4.03571								9.31194		14.1991
10.0049								3.08412		13.8063
6.79506								10.9778		9.01758
3.19571								9.87138		15.4963
4.04482								3.24553		10.0668
10.1897								12.5986		9.4899
7.64352								4.55998		11.9691
14.237								4.5984		13.4059
6.27006								9.42756		10.7849
3.41659								5.897		7.5031
5.07635								3.19076		15.3893
9.98868								19.6851		13.9672
7.80144								14.6257		6.32748
9.77286								12.7174		11.6694
11.5145								14.645		8.01876
5.80475								8.247		12.0731
14.1666								8.7033		4.92241
7.92882								12.3316		11.8788
5.13859								6.74964		9.4723
9.03792								8.59026		10.5108
13.6732								4.7754		14.9507
2.85048								9.7381		15.0752
6.11904								2.31821		20.4793
8.21196								2.86265		22.3024
3.48898								6.02772		19.7309
2.75886								3.87935		20.7187
4.99548								2.6289		11.7463
3.83993								5.3485		16.6519
4.3039								4.69355		10.999
7.6472								3.16816		7.39152
5.9591								3.43495		15.2389
4.4495								7.38024		6.51096
11.4058								5.57057		8.0154
6.19362								6.43674		12.6289
9.65826								8.27388		20.3174
12.2816								6.05886		20.6456
5.64048								2.08555		11.0314
7.9086								4.84748		3.60317
4.52792								5.79317		5.99582
4.40281								9.44502		5.7196
4.84279								13.769		16.5094
9.38442								12.7062		15.5472
6.42864								6.94434		2.76355
5.33302								12.8054		9.83712
11.3503								10.4779		20.1192
5.85467								4.13365		13.4218
5.84651								3.23995		6.9536
6.909								3.0682		10.2842
6.17082								5.25827		21.5853
5.01677								2.46371		7.2917
7.01544								3.23558		15.8628
8.07018								4.87407		4.873
9.1515								7.07916		5.19185
8.1558								2.08906		19.4867
8.45148								6.15438		7.87182
10.9906								2.62496		7.33974
7.80774								5.2365		14.4165
9.56184								7.12968		9.42408
12.6177								14.4123		5.87283
7.29594								2.48692		10.8069
5.58968								6.88086		12.4523
5.75123								8.56068		16.4616
5.43679								3.6065		6.19698
4.33404								3.1871		12.5603
5.10739								13.81		18.5734
6.93246								12.9999		16.0131
9.50388								2.03827		19.8296
21.3625								8.79306		17.8238
8.047								6.43338		18.2424
5.4547								4.0516		13.3391
6.03708								6.6741		6.41832
11.7586								3.3289		12.982
4.5965								1.74925		3.97229
6.2484								6.30996		2.89442
2.60598								2.6705		2.84991
3.64286								3.35591		4.42661
14.161								2.74787		12.8938
7.61688								7.41114		14.1847
6.46524								3.52117		15.6114
7.72116								6.31554		3.1004
4.74714								6.99174		15.3659
5.12984								9.19176		23.1161
6.0567								8.26986		3.94428
5.0172								9.0029		7.41918
5.45985								3.39647		12.535
3.35322								9.56718		3.77483
16.2079								11.4571		2.83742
2.8528								4.22005		2.86122
9.11688								6.44718		4.85015
8.24634								3.10186		4.17428
9.08934								8.36196		5.73782
3.55226								4.65629		10.4722
9.48288								13.4848		8.01996
6.05166								8.9619		4.56777
8.02026								1.76863		4.93415
6.30642								12.5842		7.23234
6.5727								2.2797		8.81766
9.58752								3.0035		9.42678
6.33738								2.15153		9.82542
7.59804								2.43568		7.78698
4.89865								2.45185		5.71379
6.35406								5.01979		4.7869
7.42536								1.76498		6.11526
8.76894								1.57303		6.38376
11.1485								3.3884		3.03006
7.32144								3.3462		8.03358
7.44834								2.8035		6.42036
6.46476								5.80595		11.6887
9.19602								4.35379		5.94991
6.15726								21.7954		7.20402
7.9023								14.8562		3.1869
9.32508								9.3951		3.28165
8.51604								11.2663		7.70304
7.44612								8.06904		5.87177
6.87744								5.7944		4.31567
14.3239								12.6953		10.2604
11.7904								17.3077		6.48174
3.35042								6.913		3.61215
9.46224								11.2065		6.5196
6.89472								10.1536		6.2055
9.69138								9.9737		4.88547
12.8429								19.5579		5.38004
6.0525								8.5692		6.85122
13.3926								11.0806		8.04444
9.1215								6.8982		6.05148
23.0141								10.6469		6.0642
21.442								10.3989		9.2901
11.9318								15.8428		7.6005
3.63798								13.5364		4.86225
15.8617								7.3224		6.90216
4.38678								5.7077		8.55906
14.6387								12.5988		8.20848
8.9715								18.8689		6.94758
14.8379								16.0376		5.46602
16.9151								12.5316		5.34763
24.2168								4.85996		2.79986
7.79034								11.7509		5.03821
9.8055								6.4438		6.0024
3.41387								15.9982		7.1253
14.5595								6.62484		5.38026
8.6016								17.0135		8.66892
7.07334								14.4328		11.3842
4.74354								15.0769		2.90892
3.45851								13.2138		4.40699
4.80387								8.13072		5.1835
5.72417								8.0559		7.17234
8.02776								12.1457		10.3939
4.83185								3.44831		10.3377
10.9945								6.82758		6.93738
9.87156								15.6094		2.21954
8.0445								10.7609		2.71969
10.1594								14.8624		7.8792
10.8358								15.0213		7.74954
7.36956								14.4914		4.14964
10.2197								12.3425		2.63946
9.6619								19.7682		6.11214
13.6187								6.2935		4.75765
8.41962								15.1916		4.83512
14.884								16.4413		4.51532
8.2965								15.3012		6.96054
8.03712								5.923		7.53138
5.36665								7.7537		3.00116
7.9452								10.6381		3.66414
5.0587								10.4824		4.9539
5.41961								13.238		5.09455
5.6954								9.12096		6.00114
9.242								7.12842		4.40396
9.0321								6.03102		8.4232
13.6794								6.28182		4.7839
7.6158								4.5118		5.47585
7.3182								3.5999		6.92694
7.43964								5.82796		5.51401
8.11002								13.975		9.85806
9.5683								8.8601		10.8577
15.896								9.77166		4.43249
15.1941								7.07844		3.99071
12.8436								7.1351		6.40584
11.4157								4.0093		7.89894
9.56682								16.366		5.70275
14.3793								11.5505		7.26072
14.6558								11.5673		10.2061
12.899								13.0442		8.84994
9.27348								13.0193		11.8502
7.32756								9.4939		9.48414
14.8496								15.2206		5.91151
7.14378								9.337		9.34764
9.18198								4.8685		10.1198
12.5297								7.7157		3.98056
9.28128								7.55286		6.90516
14.5399								12.6217		6.9348
15.4946								5.98306		11.3232
11.653								4.44669		8.96718
12.3316								4.05082		7.11414
4.8439								13.9957		10.3237
16.0401								11.4092		7.89528
9.5723								9.71286		11.0658
5.6418								16.0444		5.25285
7.41558								16.3735		14.0572
18.0934								9.8173		7.4205
9.9715								6.12702		6.85176
2.7929								11.2785		4.0419
13.9781								15.4711		6.12738
14.862								10.3786		7.44096
12.2926								6.47292		6.4362
13.6601								6.55986		13.1319
15.7091								14.4701		6.1691
13.6885								15.1454		12.7027
15.7875								4.83338		4.58713
13.5853								4.40271		13.2485
10.7381								5.17817		8.13402
15.2903								4.24467		9.28032
13.7945								3.2225		8.7136
14.7272								11.627		10.9778
7.31448								15.8823		8.17296
6.13956								8.8377		10.7173
18.4776								13.7089		10.459
11.6305								8.99364		6.97044
13.7137								6.24654		12.1844
22.1571								6.05028		2.9111
10.7119								11.658		6.37032
13.1101								14.9989		9.73884
17.1831								10.9914		15.0497
12.227								3.1355		9.32262
12.4978								18.9731		9.4187
7.60818								3.71295		6.61644
6.39402								14.5778		8.93394
6.48642								11.2131		11.074
6.3756								17.9428		4.57166
9.5649								8.076		13.0648
5.31407								13.7968		7.76682
10.3334								8.4345		9.77592
4.95888								12.6779		11.0477
5.4823								15.4811		7.76562
11.8832								12.7199		11.2321
14.3426								6.75564		6.8354
13.37								6.14322		13.9774
12.809								13.1666		4.4152
22.8964								16.6889		11.8573
10.071								6.8427		23.4344
4.96531								7.26642		11.2682
6.9288								19.1178		8.49684
9.84096								12.6467		6.20388
16.2604								10.927		13.6249
11.7344								8.39358		13.6601
6.45168								11.9487		8.73438
6.60672								6.1617		10.0648
22.4435								7.1241		10.5139
0.3589								10.4941		11.8319
17.2844								5.36182		10.1622
20.2								9.00528		6.63324
15.555								13.7357		5.1441
13.6708								10.6412		9.4063
5.6176								6.8945		9.15666
22.3682								9.49356		8.37414
10.0325								3.70039		2.7185
9.3924								10.3239		6.565
3.62345								15.7353		8.74296
7.33116								14.9714		9.8016
7.5126								4.50548		9.6392
19.7605								7.89876		12.2696
8.9321								4.79206		8.1576
6.78324								16.2042		14.7265
17.225								4.08181		9.8793
8.89698								4.16113		5.44649
15.061								10.7674		8.75682
17.0477								15.6314		8.67468
15.7991								12.2027		10.0466
17.9213								10.4222		7.5711
16.4968								12.9744		13.6598
21.4088								5.60146		7.7667
24.5972								6.44472		5.41455
12.3761								8.27892		11.8186
15.6147								17.7492		6.69012
9.7023								9.2232		6.16602
								9.23538		8.5386
								6.01818		6.34524
								18.309		6.77304
								17.0854		5.40758
								15.1373		4.63894
								8.23608		5.4654
								13.702		5.6035
								7.94808		4.42867
								8.16042		3.66851
								8.21922		4.55739
								9.8412		7.8957
								6.57654		15.2428
								20.5387		5.97645
								8.04714		5.88396
								3.48179		7.3218
								4.93178		6.6791
								6.29892		8.37306
								16.9901		4.37078
								6.94482		4.75147
								11.7037		14.9924
								11.8737		10.3564
								4.65095		6.63828
								11.3234		7.863
								7.32336		11.2029
								5.42851		8.9865
								7.64136		14.0895
								5.34889		10.5606
								7.47558		11.447
								6.28524		8.748
								22.8967		9.52314
								7.2447		13.3337
								15.3157		11.4611
								8.6076		6.33144
								6.10482		7.22664
								14.2331		8.32872
								8.9398		8.7564
								6.67626		6.5013
								5.27117		7.3305
								3.51247		8.0814
								3.83602		5.79946
								3.2073		3.43136
								8.38062		8.38896
								22.0606		9.90726
								16.6476		10.7416
								10.4779		2.16617
								16.021		7.39104
								15.4475		5.9884
								18.782		5.93395
								6.55494		9.56676
								6.04356		9.87846
								12.6049		10.0604
								9.62166		7.31028
								6.608		4.01388
								6.4557		9.41766
								9.9661		13.6212
								4.08255		11.1092
								7.59222		15.0583
								4.9923		12.2469
								5.67928		16.3687
								3.4249		5.17599
								9.58866		9.69552
								4.27868		5.69777
								9.05826		2.6506
								10.9788		3.49678
								11.0283		7.9389
								12.7238		4.56182
								3.1076		4.44415
								11.8721		6.878
								8.4663		14.4352
								4.7048		4.41062
								8.1382		12.5097
								6.469		6.40278
								7.0998		5.76568
								4.4159		4.24495
								6.15846		4.94227
								10.5078		9.4524
								11.9559		7.15512
								3.16172		11.7619
								8.75814		2.9557
								6.3915		9.7237
								8.66778		5.08983
								6.2883		9.85332
								11.6273		6.13872
								5.6905		8.59788
								5.71469		6.38034
								6.88512		11.6618
								13.0233		3.0922
								5.6475		7.6752
								6.7745		13.0842
								6.2751		16.6909
								4.12777		9.74676
								5.87266		7.09002
								12.7623		18.3244
								11.3635		8.4174
								8.8641		17.0324
								9.2351		13.4261
								9.3046		7.29378
								2.9657		5.84949
								6.8414		17.2887
								12.8048		9.34206
								11.377		9.8817
								6.93588		16.0738
								15.2163		15.0648
								17.4789		24.911
								9.4578		14.0976
								9.257		26.8823
								18.7339		8.17062
								7.7812		8.43342
								14.3059		11.0576
										16.4635
										11.6646
										16.702
										16.2338
										13.693
										19.9624
										24.53
										14.1668
										5.49641
										10.6002
										15.1522
										5.6465
										13.5782
										17.6464
										8.49318
										8.601
										15.4869
										13.7703
										16.4101
										4.833
										15.1137
										8.332
										19.497
										11.4384
										8.86884
										18.6223
										18.9977
										18.6202
										5.2822
										23.341
										20.2576
										3.61214
										3.95928
										11.5735
										16.7471
										7.14864
										5.2783
										12.7962
										10.5369
										6.02214
										11.1011
										9.6545
										11.577
										5.47556
										13.4512
										13.0241
										5.5088
										10.9211
										9.51726
										7.70916
										12.7769
										8.09358
										9.90042
										8.36724
										3.64314
										6.95628
										4.5
										9.7617
										7.10292
										5.37052
										7.47882
										5.96608
										6.99462
										15.2741
										8.0198
										9.66582
										15.2343
										15.4609
										6.31014
										6.8146
										6.4013
										9.1136
										13.4413
										5.48606
										3.29994
										5.4828
										9.254
										11.2086
										7.92384
										6.92958
										17.1861
										17.6068
										16.6668
										5.1751
										13.2499
										16.4456
										16.5174
										3.3742
										20.8048
										19.3472
										19.8817
										9.1368
										23.0586
										12.9319
										17.7839
										12.7468
										11.3849
										20.4035
										16.2294
										15.3811
										15.3512
										18.4673
										13.5613
										14.1509
										10.6978
										10.1463
										21.0262
										14.8685
										19.5921
										3.73945
										17.3713
										15.8971
										20.3407
										2.8364
										10.4216
										20.0812
										9.02622
										21.7848
										5.88356
										15.0451
										14.1545
										15.8191
										12.3464
										15.5788
										10.3664
										15.3438
										15.5543
										14.7637
										13.4879
										17.2625
										7.89552
										15.6431
										20.8306
										12.5146
										16.2402
										14.818
										16.8669
										16.1429
										16.4884
										12.9157
										6.48618
										10.6902
										17.1468
										18.5726
										11.6177
										19.1203
										20.7059
										5.098
										11.5082
										13.123
										12.5196
										23.7396
										9.90618
										14.4046
										8.73624
										9.48258
										6.51498
										20.4975
										7.31196
										4.04824
										17.3963
										13.8692
										6.23388
										5.70649
										6.5769
										10.7512
										11.8545
										5.50484
										8.90922
										4.01226
										12.3445
										12.4746
										16.9638
										7.95144
										4.5903
										8.65326
										15.0142
										4.85042
										16.8326
										17.6807
										5.30566
										8.4612
										8.38308
										13.5828
										7.28154
										8.00958
										5.53621
										11.5519
										11.636
										10.853
										15.2383
										16.0679
										4.64486
										17.893
										13.7938
										9.80124
										11.4232
										18.9181
										13.0063
										19.6267

## Sheet: Fig2c
OT-I CD8SP			OT-II CD4SP
	RIP-mOVA	RIP-OVAhi		RIP-mOVA	RIP-OVAhi
time (s)	[Ca2+] ratio	[Ca2+] ratio	time (s)	[Ca2+] ratio	[Ca2+] ratio
-180	1.07274	0.971159	-180	0.97158	1.06164
-165	1.09533	1.01852	-165	1.00524	1.07777
-150	1.05931	0.992642	-150	0.975455	1.04607
-135	1.06806	1.01872	-135	0.991546	1.04836
-120	1.05873	1.07783	-120	0.977018	1.03928
-105	1.07113	1.01066	-105	0.935448	1.04443
-90	1.06875	0.981042	-90	0.929181	1.03484
-75	1.09399	0.964596	-75	0.949448	0.987933
-60	1.09281	0.968572	-60	0.940323	1.0104
-45	1.09463	0.920411	-45	0.926114	1.01197
-30	1.07421	0.979682	-30	0.935513	1.03016
-15	1.06991	0.951469	-15	0.916644	1.00116
0	0.992987	0.836479	0	0.854652	0.901368
15	1.28918	1.06138	15	1.06986	1.19565
30	1.47008	1.27702	30	1.28654	1.3245
45	1.55367	1.43986	45	1.45662	1.44842
60	1.58248	1.50852	60	1.5218	1.57394
75	1.63475	1.68326	75	1.52329	1.5467
90	1.6409	1.60872	90	1.52879	1.55182
105	1.58458	1.53102	105	1.48479	1.4968
120	1.60389	1.44442	120	1.43941	1.49468
135	1.53729	1.45868	135	1.47482	1.51055
150	1.53041	1.43527	150	1.45829	1.49426
165	1.47581	1.39287	165	1.42963	1.39403
180	1.40505	1.48669	180	1.3831	1.46279
195	1.41363	1.43813	195	1.41178	1.31129
210	1.38812	1.40702	210	1.30765	1.30987
225	1.44054	1.44336	225	1.30797	1.34068
240	1.40672	1.38536	240	1.25906	1.32602
255	1.3766	1.40871	255	1.2796	1.34942
270	1.42715	1.37156	270	1.2952	1.28951
285	1.39219	1.33911	285	1.29593	1.3262
300	1.42928	1.37041	300	1.28545	1.27586
315	1.39461	1.25173	315	1.3029	1.2728
330	1.34694	1.30833	330	1.32705	1.26399
345	1.34012	1.23749	345	1.28681	1.24707
360	1.30968	1.24976	360	1.31894	1.29216
375	1.28339	1.33253	375	1.25937	1.31408
390	1.2963	1.34377	390	1.25302	1.26743
405	1.32144	1.25317	405	1.20475	1.25071
420	1.22065	1.26927	420	1.33536	1.20874
435	1.19682	1.25714	435	1.28602	1.32317
450	1.27376	1.27354	450	1.35107	1.22354
465	1.22769	1.21393	465	1.35437	1.17688
480	1.21308	1.16137	480	1.22474	1.17484
495	1.20554	1.22179	495	1.29305	1.29085

## Sheet: Fig2d
OT-I CD8SP		OT-II CD4SP
RIP-mOVA	RIP-OVAhi	RIP-mOVA	RIP-OVAhi
activated [Ca2+]avg ratio	activated [Ca2+]avg ratio	activated [Ca2+]avg ratio	activated [Ca2+]avg ratio
1.55738	1.31124	1.86172	1.23553
1.64155	1.532	1.33009	1.63437
1.45706	1.56623	1.27937	1.373
1.27366	1.42081	1.28015	1.38553
1.16063	1.46057	1.55083	1.35848
1.47791	1.31474	1.73266	1.67552
1.27685	1.51797	1.62727	1.4984
1.48164	1.22949	1.57969
	1.53793	1.53767
	1.65568	1.47933

## Sheet: Fig3b
	WT			RIP-mOVA			RIP-OVAhi			OVAp
	expt1	expt2	expt3	expt1	expt2	expt3	expt1	expt2	expt3	expt1	expt2	expt3
incubation (h)	cell no.	cell no.	cell no.	cell no.	cell no.	cell no.	cell no.	cell no.	cell no.	cell no.	cell no.	cell no.
0	88805.4	88805.4	88805.4	88805.4	88805.4	88805.4	88805.4	88805.4	88805.4	88805.4	88805.4	88805.4
24	69204.3	127096	143544	37571.8	104141	84369	38831	97939.9	128580	12064.4	9931.12	14040.4
	112632	132154	111996	23675.2	76571.2	87317.4	45265.7	84510	118306	17715.8	22515.1	8255.81
	188204	133956	130797	27467.9	80701.8	119017	58352	115095	101067	10085.5	45460.6	12242.6
48	105994	102862	109265	74109.6	29130.3	58955.8	52022.5	38713.6	59981.1	48438.8	3662.1	6075.96
	147827	66803.1	152460	54985.6	50112.9	28435.5	71499.7	27067.7	37657.1	25347.7	5634	4101.27
	151420	116838	126376	54697.8	37231.3	56017.4	66091.6	24414	23361.7	30355.5	6218.66	10454.2

[truncated: 25 more sheets: Fig3c, Fig3d, Fig4b, Fig4c, Fig4d, Fig4e, Fig5b, Fig5d, Fig5e, Fig6c, Fig6d, Fig6e, Fig6f, Fig6g, Fig6h, SuppFig1c, SuppFig2c, SuppFig3a, SuppFig3b, SuppFig5a …]
